# Supplementary material for: The Influence of Mental Health on Job Satisfaction: Mediating Effect of Psychological Capital and Social Capital
Source: Front Public Health. 2022 Feb 8;10:797274. doi: 10.3389/fpubh.2022.797274 (PMC8860985; doi:10.3389/fpubh.2022.797274)
Supplement: Supplementary file 1 [file Data_Sheet_1.CSV]

sex	age	account	marriage	familysize	educ	a1	a2	a3	a4	a5	a6	b1	b2	health	c1	c2	c3	c4	worktt	income	d2	g1	g2	g3	g4	g5	g6	pr	worksatisfy	pm	nm	sc	pc	lnincome	east
1	29	0	0	2	1	1	2	1	2	2	1	4	4	0	4	5	4	4	4	1e+05	5	10	7	7	5	3	6	12	4.25	4	1.5	6.33333333333333	5	11.5129254649702	1
0	21	1	0	7	0	1	2	1	1	1	1	4	3	1	4	5	4	4	4	30000	3	10	8	5	3	6	8	13	4.25	3.5	1.16666666666667	6.66666666666667	3	10.3089526606443	1
0	28	1	1	3	1	1	2	2	2	2	1	3	3	1	4	4	4	4	4	30000	4	10	9	5	5	3	8	13	4	3	1.66666666666667	6.66666666666667	4	10.3089526606443	1
0	31	0	1	2	1	2	1	2	1	2	1	4	4	1	4	4	4	4	4	92000	4	10	8	5	0	10	10	37	4	4	1.5	7.16666666666667	4	11.4295438560312	1
1	42	1	0	3	1	2	2	1	1	2	1	4	3	1	1	2	1	3	2	5000	5	10	6	0	1	2	5	14	1.75	3.5	1.5	4	5	8.51719319141624	0
1	31	0	1	3	1	2	1	3	2	4	1	3	4	1	3	4	3	4	4	60000	4	10	8	0	5	5	9	21	3.5	3.5	2.16666666666667	6.16666666666667	4	11.0020998412042	1
0	32	0	1	4	1	1	3	2	1	2	1	3	3	1	4	4	4	4	4	50000	4	10	8	5	5	5	7	21	4	3	1.66666666666667	6.66666666666667	4	10.8197782844103	1
0	31	1	1	3	1	2	2	1	1	2	1	3	4	1	4	4	4	5	4	20000	4	10	6	6	3	5	7	21	4.25	3.5	1.5	6.16666666666667	4	9.90348755253613	1
0	29	1	1	2	0	4	1	2	2	2	1	2	2	0	2	4	4	4	4	12000	4	10	5	2	4	5	7	22	3.5	2	2	5.5	4	9.39266192877014	0
0	50	0	0	2	1	1	2	1	3	1	1	3	2	1	4	4	4	3	4	50000	4	8	2	2	0	5	7	23	3.75	2.5	1.5	4	4	10.8197782844103	0
0	28	0	1	2	1	2	1	2	2	2	2	3	3	1	3	4	3	4	4	110000	5	10	8	5	0	5	9	31	3.5	3	1.83333333333333	6.16666666666667	5	11.6082356447746	1
0	43	1	1	3	0	2	1	2	1	3	2	1	2	0	3	2	1	2	3	50000	3	7	5	5	4	3	6	34	2	1.5	1.83333333333333	5	3	10.8197782844103	0
0	31	1	1	3	0	2	2	2	2	2	1	2	3	1	3	5	5	4	4	20000	4	10	4	0	0	5	6	35	4.25	2.5	1.83333333333333	4.16666666666667	4	9.90348755253613	1
1	33	1	1	5	0	1	1	1	1	1	1	3	3	1	3	3	3	3	3	60000	5	10	5	0	0	0	0	36	3	3	1	2.5	5	11.0020998412042	0
1	37	1	1	3	0	2	2	1	1	1	1	3	3	0	2	4	2	4	2	60000	4	10	8	2	2	3	5	34	3	3	1.33333333333333	5	4	11.0020998412042	0
1	32	0	1	3	1	3	2	2	1	2	1	2	2	1	2	5	3	1	4	128000	4	8	6	6	6	5	7	37	2.75	2	1.83333333333333	6.33333333333333	4	11.7597855429018	1
0	28	1	1	4	0	2	2	2	2	2	2	2	2	1	3	3	4	3	4	15000	4	8	6	5	0	2	6	41	3.25	2	2	4.5	4	9.61580548008435	0
1	30	1	1	3	1	1	1	1	1	1	1	2	2	1	4	5	5	4	4	122000	4	10	5	5	5	5	5	41	4.5	2	1	5.83333333333333	4	11.7117763237154	0
1	29	1	1	2	0	3	1	1	1	1	1	3	4	1	4	5	4	4	4	60000	5	10	8	6	0	6	10	41	4.25	3.5	1.33333333333333	6.66666666666667	5	11.0020998412042	0
1	27	0	1	4	1	1	1	1	1	1	1	2	3	1	4	5	4	4	4	27600	5	10	9	5	5	5	4	41	4.25	2.5	1	6.33333333333333	5	10.2255710517052	0
1	51	0	1	4	1	2	1	2	1	1	1	2	4	1	2	5	5	5	4	33000	5	10	8	5	2	5	5	41	4.25	3	1.33333333333333	5.83333333333333	5	10.4042628404486	0
1	29	0	0	7	1	2	2	3	2	1	1	2	2	1	3	4	4	3	3	90000	3	10	6	8	5	5	4	11	3.5	2	1.83333333333333	6.33333333333333	3	11.4075649493124	1
1	44	0	1	4	1	1	1	3	1	1	1	3	3	0	4	4	4	4	4	80000	4	10	8	6	6	8	10	11	4	3	1.33333333333333	8	4	11.289781913656	1
0	42	0	1	4	1	2	2	1	2	2	1	2	2	1	4	5	4	4	4	48000	3	10	8	1	1	5	6	11	4.25	2	1.66666666666667	5.16666666666667	3	10.77895628989	1
0	41	0	1	4	1	2	1	1	1	1	1	3	4	1	4	5	5	5	4	160000	5	10	8	6	0	8	9	11	4.75	3.5	1.16666666666667	6.83333333333333	5	11.982929094216	1
1	24	0	0	3	1	2	1	3	1	2	2	2	1	1	4	4	1	2	4	70000	3	10	7	0	3	5	7	11	2.75	1.5	1.83333333333333	5.33333333333333	3	11.1562505210315	1
0	37	0	1	3	1	1	1	1	1	1	1	4	4	1	4	4	4	4	4	70000	4	10	10	0	0	0	6	11	4	4	1	4.33333333333333	4	11.1562505210315	1
1	38	0	1	3	1	1	1	1	1	1	1	1	1	1	3	3	3	3	3	48000	3	8	5	5	0	0	5	11	3	1	1	3.83333333333333	3	10.77895628989	1
0	32	0	1	3	1	1	1	1	1	1	1	4	4	1	3	4	3	4	4	40000	4	10	5	5	1	5	8	11	3.5	4	1	5.66666666666667	4	10.5966347330961	1
0	38	0	1	4	1	2	2	1	2	2	1	2	4	0	4	5	4	4	4	80000	3	10	5	6	5	3	5	11	4.25	3	1.66666666666667	5.66666666666667	3	11.289781913656	1
0	31	0	1	5	1	1	1	4	1	1	1	4	4	1	4	5	5	5	4	26800	4	10	10	8	5	2	10	11	4.75	4	1.5	7.5	4	10.1961571664989	1
1	38	0	0	3	1	1	1	1	1	1	1	3	3	1	4	4	4	5	5	150000	4	10	6	8	3	5	8	11	4.25	3	1	6.66666666666667	4	11.9183905730784	1
0	32	0	0	1	1	2	2	1	2	2	2	4	4	1	1	5	4	1	1	220000	3	10	2	2	2	2	8	11	2.75	4	1.83333333333333	4.33333333333333	3	12.3013828253345	1
0	44	0	1	5	1	2	1	2	1	1	1	2	4	1	4	4	2	5	4	36000	5	10	8	3	0	5	8	11	3.75	3	1.33333333333333	5.66666666666667	5	10.4912742174382	1
1	35	0	1	5	1	1	1	1	1	1	1	4	4	1	5	5	5	5	5	30000	3	10	7	0	0	4	3	11	5	4	1	4	3	10.3089526606443	1
0	22	0	0	3	1	1	1	1	1	1	1	4	4	1	4	1	4	4	4	60000	2	10	10	0	1	3	4	11	3.25	4	1	4.66666666666667	2	11.0020998412042	1
1	38	0	1	3	1	1	1	1	1	1	1	3	4	1	5	5	5	5	5	120000	5	10	10	5	0	8	8	11	5	3.5	1	6.83333333333333	5	11.6952470217642	1
0	26	1	0	2	1	2	1	2	2	2	1	3	4	1	2	4	4	4	4	40000	5	10	8	5	5	5	7	13	3.5	3.5	1.66666666666667	6.66666666666667	5	10.5966347330961	1
1	27	1	1	5	0	2	2	2	1	1	1	2	3	1	4	4	2	2	4	45000	4	9	8	8	8	8	8	41	3	2.5	1.5	8.16666666666667	4	10.7144177687525	0
1	28	1	1	5	1	1	1	2	1	1	1	4	4	0	2	4	4	3	3	45000	5	10	1	0	1	3	6	42	3.25	4	1.16666666666667	3.5	5	10.7144177687525	0
1	28	1	1	4	1	2	2	2	1	1	1	2	4	1	5	3	3	4	4	60000	5	10	3	5	2	5	6	44	3.75	3	1.5	5.16666666666667	5	11.0020998412042	1
1	25	1	1	4	0	1	1	1	1	1	1	4	4	1	3	4	4	4	4	10000	5	8	5	3	2	5	7	44	3.75	4	1	5	5	9.21034037197618	1
1	40	1	1	6	0	2	2	2	2	2	1	1	2	1	3	2	3	3	3	50000	3	10	8	0	2	4	5	44	2.75	1.5	1.83333333333333	4.83333333333333	3	10.8197782844103	1
1	51	1	1	5	0	2	2	2	1	2	1	3	3	1	3	4	5	4	5	8000	5	10	5	4	5	0	0	53	4	3	1.66666666666667	4	5	8.98719682066197	0
0	28	1	1	3	0	2	1	1	2	2	1	4	4	1	4	4	4	3	3	5000	4	9	7	6	5	5	7	41	3.75	4	1.5	6.5	4	8.51719319141624	0
1	28	1	1	5	1	2	4	2	2	4	2	4	4	1	2	3	3	2	3	35000	4	9	7	6	5	5	7	53	2.5	4	2.66666666666667	6.5	4	10.4631033404715	0
1	31	0	1	3	1	2	1	1	1	1	1	3	2	1	4	5	4	4	4	2e+05	4	9	7	5	5	7	8	13	4.25	2.5	1.16666666666667	6.83333333333333	4	12.2060726455302	1
0	27	0	1	5	1	2	2	2	2	1	1	3	3	1	4	4	4	4	4	60000	5	10	4	3	4	5	5	13	4	3	1.66666666666667	5.16666666666667	5	11.0020998412042	1
1	34	0	1	4	1	2	1	1	2	1	1	4	4	0	3	4	3	4	4	50400	4	9	6	1	4	3	7	62	3.5	4	1.33333333333333	5	4	10.8277464540595	0
1	38	0	1	3	1	2	1	4	1	1	1	2	3	0	2	2	2	2	2	50400	4	10	5	7	5	0	4	12	2	2.5	1.66666666666667	5.16666666666667	4	10.8277464540595	1
0	30	0	0	2	1	2	1	1	1	1	1	3	3	1	3	5	5	4	4	1e+05	4	10	7	3	3	5	9	12	4.25	3	1.16666666666667	6.16666666666667	4	11.5129254649702	1
0	27	0	0	2	1	2	2	2	1	1	1	4	4	0	3	3	4	2	3	70000	4	10	8	5	3	6	9	12	3	4	1.5	6.83333333333333	4	11.1562505210315	1
1	38	0	1	3	1	2	1	1	1	1	1	3	3	0	1	5	5	5	4	35000	5	10	5	5	5	0	0	12	4	3	1.16666666666667	4.16666666666667	5	10.4631033404715	1
0	37	0	1	3	1	2	1	1	1	1	1	4	4	1	4	5	4	4	5	40000	4	10	7	0	0	2	9	12	4.25	4	1.16666666666667	4.66666666666667	4	10.5966347330961	1
0	41	0	1	3	1	1	1	1	1	1	1	4	3	1	4	4	4	4	4	80000	3	10	5	5	5	5	5	12	4	3.5	1	5.83333333333333	3	11.289781913656	1
1	40	0	1	3	1	1	1	1	1	1	1	4	4	1	4	4	4	4	4	70000	4	10	8	8	5	6	6	12	4	4	1	7.16666666666667	4	11.1562505210315	1
0	38	0	0	2	1	3	1	1	2	2	1	1	2	1	2	1	2	4	2	84000	3	10	3	5	3	4	8	12	2.25	1.5	1.66666666666667	5.5	3	11.3385720778255	1
0	42	0	1	3	1	2	2	1	1	1	1	2	1	1	3	3	3	4	4	18000	4	10	5	7	2	0	7	12	3.25	1.5	1.33333333333333	5.16666666666667	4	9.7981270368783	1
0	29	0	1	3	1	2	1	1	1	2	1	4	4	1	4	4	4	4	4	50000	4	10	3	3	1	3	3	12	4	4	1.33333333333333	3.83333333333333	4	10.8197782844103	1
1	28	1	0	1	1	1	1	1	1	1	1	4	4	1	4	4	3	3	4	35000	5	10	8	5	3	5	8	12	3.5	4	1	6.5	5	10.4631033404715	1
0	30	0	0	4	1	2	1	1	2	2	1	3	3	1	3	5	3	3	3	43000	3	10	10	10	5	8	8	12	3.5	3	1.5	8.5	3	10.6689553946757	1
0	35	0	1	5	1	1	2	1	2	1	1	3	3	1	3	4	4	4	4	25000	5	10	8	6	5	4	7	12	3.75	3	1.33333333333333	6.66666666666667	5	10.1266311038503	1
0	28	0	1	3	1	2	1	2	2	2	1	3	4	1	5	5	5	5	5	21000	4	10	8	5	1	1	5	12	5	3.5	1.66666666666667	5	4	9.95227771670556	1
0	23	0	0	3	1	2	2	2	2	2	2	2	2	1	4	5	5	4	4	36000	5	10	5	5	0	5	5	12	4.5	2	2	5	5	10.4912742174382	1
1	27	0	1	2	1	1	1	1	1	1	1	3	4	1	4	4	4	4	4	50000	5	10	5	0	3	0	5	12	4	3.5	1	3.83333333333333	5	10.8197782844103	1
0	27	0	1	2	1	2	1	2	1	2	1	3	4	1	5	5	4	4	4	84000	5	10	7	1	0	7	8	12	4.5	3.5	1.5	5.5	5	11.3385720778255	1
1	38	0	1	4	1	3	2	2	2	2	2	2	2	1	4	4	4	5	4	102000	4	10	6	5	5	6	6	12	4.25	2	2.16666666666667	6.33333333333333	4	11.5327280922664	1
0	40	0	1	4	1	2	2	3	1	2	1	4	4	1	5	4	3	4	4	1e+05	4	10	8	1	1	5	5	12	4	4	1.83333333333333	5	4	11.5129254649702	1
0	43	0	1	3	1	1	1	1	1	1	1	4	4	1	3	5	5	5	4	35000	4	10	3	0	0	5	5	12	4.5	4	1	3.83333333333333	4	10.4631033404715	1
0	39	0	0	5	1	2	2	2	2	1	1	3	2	1	5	5	5	5	5	40000	5	10	5	1	0	2	5	12	5	2.5	1.66666666666667	3.83333333333333	5	10.5966347330961	1
0	36	1	1	5	0	2	2	2	2	2	1	3	3	1	4	4	4	2	4	36000	4	10	8	2	0	2	6	12	3.5	3	1.83333333333333	4.66666666666667	4	10.4912742174382	1
0	31	0	0	3	1	2	1	2	2	2	1	3	3	1	4	5	4	2	4	82800	3	10	10	6	4	5	5	12	3.75	3	1.66666666666667	6.66666666666667	3	11.3241833403734	1
0	28	1	1	4	0	2	2	4	2	1	1	2	2	1	4	4	4	4	4	3000	5	10	8	5	4	6	8	12	4	2	2	6.83333333333333	5	8.00636756765025	1
1	29	1	0	3	0	4	4	4	3	4	1	1	3	1	5	5	5	5	5	36000	4	10	5	0	0	0	0	12	5	2	3.33333333333333	2.5	4	10.4912742174382	1
0	44	1	1	6	0	2	2	2	2	2	2	3	3	1	4	4	4	4	4	30000	5	10	5	1	1	1	8	12	4	3	2	4.33333333333333	5	10.3089526606443	1
0	24	1	1	3	1	1	1	2	1	1	1	3	3	1	4	2	2	2	2	36000	4	10	7	2	5	3	5	12	2.5	3	1.16666666666667	5.33333333333333	4	10.4912742174382	1
1	40	0	1	2	1	2	1	2	4	1	1	2	3	1	4	4	4	4	4	50000	5	10	10	0	0	10	10	12	4	2.5	1.83333333333333	6.66666666666667	5	10.8197782844103	1
1	38	0	1	4	1	2	2	2	1	1	1	4	4	1	4	4	4	4	4	40000	5	10	5	0	3	3	7	12	4	4	1.5	4.66666666666667	5	10.5966347330961	1
0	37	0	1	4	0	1	1	2	1	1	1	3	3	1	4	4	4	4	4	36000	5	10	8	5	3	5	8	12	4	3	1.16666666666667	6.5	5	10.4912742174382	1
1	30	1	1	6	1	1	2	1	1	1	1	4	4	1	3	4	4	3	4	72000	4	10	8	8	6	4	8	12	3.5	4	1.16666666666667	7.33333333333333	4	11.1844213979982	1
1	29	1	1	7	1	2	2	1	2	2	2	3	3	1	4	4	4	4	4	30000	5	10	8	7	5	3	7	12	4	3	1.83333333333333	6.66666666666667	5	10.3089526606443	1
0	28	0	1	7	1	1	1	1	1	1	1	4	4	1	4	4	4	4	4	12800	4	10	6	0	2	3	5	12	4	4	1	4.33333333333333	4	9.45720044990771	1
0	42	1	1	4	0	2	2	2	2	1	1	3	3	1	4	4	4	4	4	20000	4	10	5	2	2	5	8	12	4	3	1.66666666666667	5.33333333333333	4	9.90348755253613	1
1	31	1	1	6	0	2	2	2	1	1	1	4	4	1	3	4	4	5	2	60000	5	10	8	0	0	0	8	12	4	4	1.5	4.33333333333333	5	11.0020998412042	1
0	38	1	1	6	0	2	1	2	2	2	1	3	3	1	4	4	4	4	4	10000	5	10	5	0	0	5	4	12	4	3	1.66666666666667	4	5	9.21034037197618	1
1	38	1	1	3	0	2	3	2	4	2	1	3	3	1	4	4	4	5	4	35000	5	10	6	6	3	6	5	12	4.25	3	2.33333333333333	6	5	10.4631033404715	1
0	41	0	1	3	1	2	1	1	1	2	1	4	4	1	4	4	4	5	3	18000	5	10	3	0	0	3	5	12	4.25	4	1.33333333333333	3.5	5	9.7981270368783	1
1	33	0	1	4	1	2	2	2	2	2	2	2	2	1	5	5	5	5	5	1e+05	4	10	5	5	5	5	5	12	5	2	2	5.83333333333333	4	11.5129254649702	1
0	25	0	0	1	1	2	1	2	1	1	1	4	3	1	4	4	2	5	2	80000	4	10	10	4	4	6	6	33	3.75	3.5	1.33333333333333	6.66666666666667	4	11.289781913656	1
1	28	0	1	4	1	2	2	1	1	2	1	4	4	1	2	4	4	4	4	31200	4	10	8	5	6	6	7	23	3.5	4	1.5	7	4	10.3481733737976	0
1	32	0	1	3	1	1	1	1	2	1	1	4	4	0	3	4	5	3	4	2650	4	10	7	6	6	6	5	23	3.75	4	1.16666666666667	6.66666666666667	4	7.88231491898027	0
1	25	0	1	3	1	1	1	1	1	1	1	2	4	1	4	4	4	4	4	80000	5	10	8	5	5	5	8	33	4	3	1	6.83333333333333	5	11.289781913656	1
1	31	0	1	5	1	1	2	1	1	1	1	3	3	1	2	2	4	4	2	160000	3	9	8	8	7	8	8	33	3	3	1.16666666666667	8	3	11.982929094216	1
0	26	0	1	3	1	1	1	1	1	1	1	4	4	0	4	4	4	4	4	16000	5	10	6	0	0	2	0	23	4	4	1	3	5	9.68034400122192	0
1	31	0	1	3	1	1	1	1	1	1	1	4	4	1	4	4	4	4	4	42000	5	10	10	5	5	5	5	23	4	4	1	6.66666666666667	5	10.6454248972655	0
1	29	1	1	4	0	2	2	2	2	2	1	2	2	1	4	4	4	4	4	44000	4	8	2	0	2	0	0	41	4	2	1.83333333333333	2	4	10.6919449129004	0
0	33	0	1	5	1	2	2	4	1	1	1	2	2	0	4	4	4	4	4	70000	4	8	5	1	3	5	6	35	4	2	1.83333333333333	4.66666666666667	4	11.1562505210315	1
1	31	1	1	4	0	2	2	2	2	2	2	2	1	0	4	4	4	4	5	50000	4	10	8	7	7	0	7	37	4	1.5	2	6.5	4	10.8197782844103	1
1	30	1	1	4	0	1	1	1	1	1	1	4	4	1	5	5	5	5	5	50000	5	10	10	5	1	8	8	41	5	4	1	7	5	10.8197782844103	0
1	27	1	1	2	0	2	2	2	2	1	1	4	4	1	2	2	2	2	2	8000	4	10	10	5	5	5	8	41	2	4	1.66666666666667	7.16666666666667	4	8.98719682066197	0
1	40	0	0	1	0	4	4	4	4	4	4	4	4	1	3	3	3	3	3	120000	5	10	5	0	1	1	5	13	3	4	4	3.66666666666667	5	11.6952470217642	1
1	32	1	0	3	0	3	3	2	2	2	2	2	3	1	3	3	3	2	4	55000	5	9	6	2	1	5	6	13	2.75	2.5	2.33333333333333	4.83333333333333	5	10.9150884642146	1
1	31	1	1	3	0	3	2	2	2	2	2	2	2	0	2	3	2	3	2	50000	2	10	6	0	1	1	1	13	2.5	2	2.16666666666667	3.16666666666667	2	10.8197782844103	1
1	29	1	1	5	1	2	1	3	1	1	1	3	3	1	3	2	1	3	2	45000	4	10	7	0	0	0	8	13	2.25	3	1.5	4.16666666666667	4	10.7144177687525	1
1	29	1	1	3	0	2	2	2	2	2	2	3	3	1	4	4	4	3	4	40000	5	10	1	7	3	8	10	13	3.75	3	2	6.5	5	10.5966347330961	1
1	32	1	1	6	0	2	3	1	1	1	1	2	4	1	2	2	1	1	2	30000	5	10	5	0	2	5	8	13	1.5	3	1.5	5	5	10.3089526606443	1
1	27	1	1	8	1	2	1	3	1	2	1	3	3	1	3	3	4	2	3	18200	5	10	6	1	3	5	6	13	3	3	1.66666666666667	5.16666666666667	5	9.80917687306489	1
0	29	0	1	8	1	3	3	1	3	3	1	2	1	1	4	5	4	4	4	31200	3	10	8	4	3	4	8	13	4.25	1.5	2.33333333333333	6.16666666666667	3	10.3481733737976	1
0	40	1	1	6	0	2	1	1	1	2	1	3	4	1	2	2	2	4	2	5000	5	10	5	5	0	3	8	13	2.5	3.5	1.33333333333333	5.16666666666667	5	8.51719319141624	1
1	42	1	1	6	0	1	3	3	2	2	2	3	3	1	2	3	2	3	2	30000	3	10	8	8	5	6	8	13	2.5	3	2.16666666666667	7.5	3	10.3089526606443	1
1	32	1	1	6	0	3	3	2	1	1	1	3	1	0	4	4	4	2	4	130000	4	10	10	0	0	2	10	13	3.5	2	1.83333333333333	5.33333333333333	4	11.7752897294377	1
0	33	1	1	6	1	2	2	3	2	2	1	4	4	1	4	5	5	5	5	16600	5	10	8	0	0	6	7	13	4.75	4	2	5.16666666666667	5	9.71715797434464	1
1	31	1	1	1	0	1	1	2	2	2	1	2	2	1	3	2	2	2	3	35000	3	10	5	0	2	0	6	21	2.25	2	1.5	3.83333333333333	3	10.4631033404715	1
1	30	1	1	3	1	1	1	1	1	1	1	4	4	1	3	4	4	4	4	36000	5	10	10	6	0	5	9	13	3.75	4	1	6.66666666666667	5	10.4912742174382	1
0	25	1	0	7	0	2	1	1	2	2	1	3	4	1	4	4	4	2	4	30000	4	10	8	3	2	1	10	13	3.5	3.5	1.5	5.66666666666667	4	10.3089526606443	1
1	19	1	0	1	0	2	2	1	2	2	1	3	3	1	3	3	4	4	3	18000	4	10	7	5	3	5	8	13	3.5	3	1.66666666666667	6.33333333333333	4	9.7981270368783	1
1	37	1	1	5	0	3	2	3	2	2	1	2	2	0	4	2	3	4	2	60000	3	9	5	2	3	3	3	13	3.25	2	2.16666666666667	4.16666666666667	3	11.0020998412042	1
0	40	1	1	3	0	2	2	2	2	2	4	2	2	1	4	4	4	4	4	2000	3	10	7	2	1	3	5	13	4	2	2.33333333333333	4.66666666666667	3	7.60090245954208	1
0	37	1	1	6	0	2	2	2	2	2	2	2	2	1	4	4	4	4	4	25080	4	10	5	7	4	7	10	13	4	2	2	7.16666666666667	4	10.1298259947469	1
0	28	1	1	3	0	1	1	1	1	1	1	1	2	1	4	4	4	4	4	17500	3	8	5	0	0	3	7	13	4	1.5	1	3.83333333333333	3	9.76995615991161	1
0	44	1	1	6	0	2	2	2	1	2	1	2	2	1	4	4	4	4	4	13000	5	8	5	0	0	1	5	13	4	2	1.66666666666667	3.16666666666667	5	9.47270463644367	1
1	41	0	1	6	1	2	4	3	2	2	2	2	2	1	4	4	4	4	4	58000	3	10	5	3	3	3	5	13	4	2	2.5	4.83333333333333	3	10.9681982895286	1
1	31	1	0	4	0	2	2	2	2	2	1	2	2	1	4	4	4	3	4	45000	3	10	9	0	6	3	2	13	3.75	2	1.83333333333333	5	3	10.7144177687525	1
1	40	1	1	6	0	1	2	1	1	1	1	4	4	1	3	5	5	5	5	40000	5	10	10	0	0	0	10	13	4.5	4	1.16666666666667	5	5	10.5966347330961	1
0	43	1	1	5	0	2	2	2	2	2	2	3	4	1	5	5	5	5	5	3500	5	9	6	0	0	10	10	13	5	3.5	2	5.83333333333333	5	8.1605182474775	1
1	20	1	0	5	1	1	1	1	1	1	1	3	3	1	4	4	4	4	4	35000	5	10	8	5	2	7	10	13	4	3	1	7	5	10.4631033404715	1
1	43	1	1	8	0	1	1	1	1	1	1	1	1	1	3	3	2	5	3	32000	4	10	10	0	0	0	6	13	3.25	1	1	4.33333333333333	4	10.3734911817819	1
1	30	1	0	4	0	1	1	1	1	1	1	1	1	0	4	2	3	2	2	40000	4	10	0	0	1	3	8	13	2.75	1	1	3.66666666666667	4	10.5966347330961	1
0	25	1	1	1	0	2	2	3	2	2	2	2	2	1	4	4	4	4	4	8000	3	10	3	1	0	3	7	13	4	2	2.16666666666667	4	3	8.98719682066197	1
1	33	1	1	4	0	1	1	2	1	1	1	4	4	1	4	4	4	4	4	30000	5	10	10	5	2	10	10	13	4	4	1.16666666666667	7.83333333333333	5	10.3089526606443	1
1	37	1	1	7	0	2	2	1	1	1	2	2	2	0	2	3	2	3	3	3000	3	6	4	3	2	5	7	13	2.5	2	1.5	4.5	3	8.00636756765025	1
0	37	1	0	3	0	2	2	1	3	2	1	4	4	1	2	4	4	2	4	24000	3	10	7	0	0	5	8	13	3	4	1.83333333333333	5	3	10.0858091093301	1
0	32	1	1	8	0	2	2	3	2	2	2	2	3	1	4	3	4	2	4	25000	4	10	8	1	1	5	5	13	3.25	2.5	2.16666666666667	5	4	10.1266311038503	1
0	31	1	1	6	0	2	2	1	1	2	1	2	4	1	3	5	5	5	4	30000	5	5	5	0	0	0	5	13	4.5	3	1.5	2.5	5	10.3089526606443	1
1	28	1	1	6	0	2	2	1	2	1	1	2	3	1	2	3	3	3	2	16000	3	8	6	0	3	0	5	13	2.75	2.5	1.5	3.66666666666667	3	9.68034400122192	1
1	40	1	0	2	0	2	2	2	3	2	1	1	2	1	3	1	1	1	3	5000	4	10	8	4	2	2	8	13	1.5	1.5	2	5.66666666666667	4	8.51719319141624	1
0	24	1	0	4	1	1	1	2	1	1	1	2	4	1	2	4	2	2	3	30000	4	8	6	5	1	5	7	13	2.5	3	1.16666666666667	5.33333333333333	4	10.3089526606443	1
1	42	1	1	5	0	1	1	2	1	1	1	4	3	1	4	2	2	2	3	20000	3	10	6	0	0	0	5	13	2.5	3.5	1.16666666666667	3.5	3	9.90348755253613	1
0	22	1	0	1	1	4	2	2	3	2	1	3	3	1	4	4	4	4	4	3000	4	10	10	9	6	7	8	11	4	3	2.33333333333333	8.33333333333333	4	8.00636756765025	1
1	28	1	1	1	1	2	1	2	2	2	1	4	4	1	4	4	4	4	4	36000	5	10	10	5	2	5	9	13	4	4	1.66666666666667	6.83333333333333	5	10.4912742174382	1
0	19	1	0	3	0	2	2	1	1	1	1	3	3	1	4	5	5	4	4	60000	4	10	8	3	3	7	9	13	4.5	3	1.33333333333333	6.66666666666667	4	11.0020998412042	1
0	28	1	0	4	1	2	2	2	2	2	1	2	2	1	3	3	4	2	3	27000	4	10	1	0	1	0	5	13	3	2	1.83333333333333	2.83333333333333	4	10.2035921449865	1
1	25	1	0	2	1	1	1	1	1	1	1	3	3	1	2	4	4	3	4	40000	4	10	8	0	7	8	9	13	3.25	3	1	7	4	10.5966347330961	1
1	30	1	1	1	0	2	4	2	2	4	2	2	2	1	4	4	4	4	4	21000	2	8	3	1	1	1	3	12	4	2	2.66666666666667	2.83333333333333	2	9.95227771670556	1
0	29	1	1	4	0	1	1	3	2	2	2	3	2	1	4	4	4	2	4	32400	5	10	10	0	0	8	8	13	3.5	2.5	1.83333333333333	6	5	10.3859137017804	1
1	22	1	0	2	0	2	2	1	2	2	2	2	4	1	4	2	2	4	4	48000	3	10	8	0	0	3	8	13	3	3	1.83333333333333	4.83333333333333	3	10.77895628989	1
1	30	1	1	7	0	2	2	1	1	1	1	2	4	1	4	2	1	3	3	40000	4	10	8	7	7	8	8	13	2.5	3	1.33333333333333	8	4	10.5966347330961	1
0	28	1	0	8	1	1	2	3	2	3	1	3	2	1	2	5	5	4	4	20000	3	10	5	1	1	1	8	13	4	2.5	2	4.33333333333333	3	9.90348755253613	1
0	33	1	1	8	0	1	2	3	1	2	1	3	3	1	5	3	3	3	5	10000	5	10	10	0	8	6	10	13	3.5	3	1.66666666666667	7.33333333333333	5	9.21034037197618	1
1	29	0	0	2	1	1	1	1	1	1	1	3	3	1	4	5	5	2	4	84000	4	10	7	7	6	7	9	11	4	3	1	7.66666666666667	4	11.3385720778255	1
1	43	1	1	6	1	1	1	1	1	1	1	4	4	1	4	3	3	3	4	50000	5	10	10	2	0	8	10	13	3.25	4	1	6.66666666666667	5	10.8197782844103	1
1	37	1	1	6	0	2	1	3	2	1	1	3	3	0	3	3	3	3	3	40000	5	10	5	0	0	5	5	13	3	3	1.66666666666667	4.16666666666667	5	10.5966347330961	1
1	39	1	1	6	0	1	1	3	3	1	1	3	3	1	3	3	2	2	3	6000	4	10	10	0	0	5	8	13	2.5	3	1.66666666666667	5.5	4	8.69951474821019	1
0	30	0	1	5	1	1	1	1	1	1	1	4	4	1	4	3	3	4	4	80000	5	10	8	8	8	7	9	13	3.5	4	1	8.33333333333333	5	11.289781913656	1
0	35	1	1	3	1	2	1	2	1	2	1	2	3	1	4	5	4	4	4	30000	4	10	6	5	4	6	6	13	4.25	2.5	1.5	6.16666666666667	4	10.3089526606443	1
0	39	0	1	3	1	2	1	2	1	1	1	3	4	1	4	4	5	4	4	40000	5	10	9	5	6	5	6	13	4.25	3.5	1.33333333333333	6.83333333333333	5	10.5966347330961	1
1	39	0	1	3	1	1	1	1	1	1	1	3	4	1	4	2	2	4	5	58000	5	10	9	5	6	5	5	13	3	3.5	1	6.66666666666667	5	10.9681982895286	1
1	29	1	0	3	0	2	4	1	2	2	1	2	2	1	3	4	3	2	3	50000	5	3	0	3	9	0	0	13	3	2	2	2.5	5	10.8197782844103	1
1	31	1	1	5	1	2	1	2	1	1	1	2	2	1	3	5	5	4	4	15000	4	10	7	0	1	5	5	13	4.25	2	1.33333333333333	4.66666666666667	4	9.61580548008435	1
0	32	1	1	5	1	1	1	1	1	2	1	4	3	1	4	4	3	5	4	58000	4	10	8	7	5	5	6	13	4	3.5	1.16666666666667	6.83333333333333	4	10.9681982895286	1
1	42	1	1	5	0	2	1	1	1	1	1	3	4	1	3	5	5	5	4	78000	5	10	10	0	0	0	10	13	4.5	3.5	1.16666666666667	5	5	11.2644641056717	1
0	40	1	1	5	0	1	1	2	1	1	1	4	4	1	2	5	4	4	4	52000	5	5	5	0	0	5	5	13	3.75	4	1.16666666666667	3.33333333333333	5	10.8589989975636	1
1	31	1	1	5	1	2	2	2	2	2	1	2	2	1	4	4	4	4	4	50000	4	10	7	7	4	8	9	13	4	2	1.83333333333333	7.5	4	10.8197782844103	1
1	27	1	0	5	1	2	2	1	2	2	2	3	3	1	4	5	5	5	4	42000	5	8	5	4	2	3	5	13	4.75	3	1.83333333333333	4.5	5	10.6454248972655	1
0	28	1	0	5	1	2	2	1	2	2	1	2	3	1	5	5	5	5	5	17200	5	10	6	5	5	8	7	13	5	2.5	1.66666666666667	6.83333333333333	5	9.75266466280154	1
1	43	1	1	5	0	1	1	1	1	1	1	3	3	1	4	5	4	4	4	42000	5	10	5	0	5	5	8	13	4.25	3	1	5.5	5	10.6454248972655	1
0	43	1	1	5	0	2	1	1	2	2	2	4	1	1	4	2	2	1	4	40000	3	10	7	5	0	5	7	13	2.25	2.5	1.66666666666667	5.66666666666667	3	10.5966347330961	1
1	29	1	1	2	1	1	1	1	1	1	1	4	4	1	2	4	4	4	4	54000	5	10	5	2	5	4	6	12	3.5	4	1	5.33333333333333	5	10.8967393255464	1
0	30	1	1	4	1	2	1	1	1	1	1	4	4	1	3	4	3	4	4	5000	5	10	8	5	5	5	8	13	3.5	4	1.16666666666667	6.83333333333333	5	8.51719319141624	1
1	62	1	1	6	0	1	1	1	1	1	1	4	4	1	5	4	5	5	5	40000	5	10	10	0	0	10	10	13	4.75	4	1	6.66666666666667	5	10.5966347330961	1
1	33	1	1	5	1	2	1	1	1	1	1	3	3	1	2	4	4	4	2	45000	3	9	5	0	3	5	7	13	3.5	3	1.16666666666667	4.83333333333333	3	10.7144177687525	1
0	30	1	1	5	1	1	1	1	1	1	1	4	4	1	4	5	5	5	5	20000	5	10	8	5	0	9	10	13	4.75	4	1	7	5	9.90348755253613	1
1	39	0	1	1	1	2	1	1	1	1	1	2	2	1	3	3	3	4	3	34500	3	10	8	0	6	8	7	13	3.25	2	1.16666666666667	6.5	3	10.4487146030195	1
1	33	0	1	8	1	1	2	2	1	2	1	4	4	1	4	4	4	4	4	36000	3	10	5	0	4	1	5	13	4	4	1.5	4.16666666666667	3	10.4912742174382	1
0	30	0	1	8	0	2	2	2	2	2	1	3	3	0	4	4	3	5	4	30000	4	10	8	3	2	5	7	13	4	3	1.83333333333333	5.83333333333333	4	10.3089526606443	1
1	29	1	1	8	1	1	1	1	1	1	1	4	3	1	4	5	4	4	4	8100	5	10	8	8	5	10	8	13	4.25	3.5	1	8.16666666666667	5	8.99961934066053	1
0	44	0	1	3	1	3	2	2	2	1	1	2	2	1	4	4	4	4	4	40000	3	10	8	0	0	8	8	13	4	2	1.83333333333333	5.66666666666667	3	10.5966347330961	1
1	32	0	0	3	1	2	1	1	1	1	1	3	4	1	2	4	4	4	4	40000	5	9	7	0	3	1	5	13	3.5	3.5	1.16666666666667	4.16666666666667	5	10.5966347330961	1
0	43	0	0	3	1	1	1	1	1	1	1	4	4	1	2	5	5	4	4	23000	5	10	0	0	0	10	10	13	4	4	1	5	5	10.0432494949113	1
1	21	0	0	3	1	2	2	1	1	1	1	3	4	1	3	2	3	3	4	2000	5	10	6	2	1	2	3	13	2.75	3.5	1.33333333333333	4	5	7.60090245954208	1
0	43	0	1	2	1	2	2	3	2	1	1	4	3	1	4	5	5	4	4	50000	5	10	8	0	5	10	10	13	4.5	3.5	1.83333333333333	7.16666666666667	5	10.8197782844103	1
1	43	0	1	2	1	3	2	1	1	2	1	2	3	1	2	4	4	4	4	70000	4	9	6	6	6	5	7	13	3.5	2.5	1.66666666666667	6.5	4	11.1562505210315	1
1	39	0	1	6	1	1	1	2	1	1	1	3	3	1	1	2	2	2	2	20000	4	10	9	0	6	3	6	13	1.75	3	1.16666666666667	5.66666666666667	4	9.90348755253613	1
0	37	0	1	6	1	1	1	2	1	1	1	3	4	1	5	5	5	5	5	40800	4	10	9	0	0	9	9	13	5	3.5	1.16666666666667	6.16666666666667	4	10.6164373603923	1
1	35	0	0	4	1	1	1	2	3	1	1	3	3	1	2	3	4	4	4	20000	4	10	7	0	0	7	7	13	3.25	3	1.5	5.16666666666667	4	9.90348755253613	1
0	29	1	0	4	1	4	1	2	1	1	1	1	2	1	3	5	4	3	3	75000	3	8	8	3	5	6	6	13	3.75	1.5	1.66666666666667	6	3	11.2252433925184	1
1	40	0	1	8	1	1	1	1	1	2	1	4	4	1	5	2	2	4	4	57600	4	10	7	0	5	7	6	13	3.25	4	1.16666666666667	5.83333333333333	4	10.961277846684	1
0	38	0	1	8	1	2	1	1	1	2	1	3	3	0	4	5	4	5	4	38400	4	10	8	2	5	8	9	13	4.5	3	1.33333333333333	7	4	10.5558127385758	1
0	34	1	1	8	0	2	1	1	1	2	1	3	3	1	4	4	4	2	4	60000	4	10	8	2	5	8	8	13	3.5	3	1.33333333333333	6.83333333333333	4	11.0020998412042	1
1	44	0	1	4	1	2	1	3	2	2	1	3	3	1	2	1	2	4	4	60000	5	9	5	3	7	2	3	13	2.25	3	1.83333333333333	4.83333333333333	5	11.0020998412042	1
1	30	0	1	6	0	2	2	1	1	1	1	3	4	1	2	4	4	4	3	36000	5	10	10	5	5	6	8	13	3.5	3.5	1.33333333333333	7.33333333333333	5	10.4912742174382	1
0	33	0	1	3	1	1	1	1	1	1	1	2	2	0	1	5	3	3	4	28800	3	10	8	5	5	5	8	13	3	2	1	6.83333333333333	3	10.268130666124	1
0	44	1	1	4	0	1	1	1	1	1	1	4	3	1	4	3	3	4	3	9200	4	9	6	3	2	4	8	13	3.5	3.5	1	5.33333333333333	4	9.12695876303713	1
0	31	0	1	4	1	1	1	1	1	1	1	2	4	1	3	4	3	2	2	25000	5	10	5	0	0	5	5	13	3	3	1	4.16666666666667	5	10.1266311038503	1
0	35	1	1	6	1	1	1	1	1	1	1	4	2	1	4	4	4	2	3	60000	4	10	7	5	0	6	8	13	3.5	3	1	6	4	11.0020998412042	1
1	35	0	1	6	1	1	1	1	1	2	1	4	4	1	4	5	4	3	4	45000	4	10	5	0	0	4	10	13	4	4	1.16666666666667	4.83333333333333	4	10.7144177687525	1
0	25	0	0	5	1	1	1	1	1	1	1	3	3	1	4	4	4	4	4	30000	5	10	10	3	0	2	8	13	4	3	1	5.5	5	10.3089526606443	1
0	19	0	0	5	1	1	1	2	1	2	1	3	3	1	4	4	3	4	4	36800	5	10	7	2	1	1	5	13	3.75	3	1.33333333333333	4.33333333333333	5	10.513253124157	1
1	24	0	0	5	1	1	1	1	1	1	1	4	4	1	5	5	4	5	5	6000	5	10	7	4	0	6	9	13	4.75	4	1	6	5	8.69951474821019	1
1	27	0	1	6	1	2	2	2	2	2	2	3	3	1	4	2	2	4	4	36000	4	8	8	5	5	5	7	13	3	3	2	6.33333333333333	4	10.4912742174382	1
1	38	0	1	5	1	1	1	1	1	1	1	3	3	1	4	4	4	4	4	120000	5	10	10	5	5	6	8	13	4	3	1	7.33333333333333	5	11.6952470217642	1
0	35	0	1	5	1	1	1	1	1	1	1	3	4	1	4	4	4	4	5	1e+05	5	10	8	2	1	6	7	13	4	3.5	1	5.66666666666667	5	11.5129254649702	1
0	33	0	1	4	1	2	2	1	2	2	1	3	3	1	4	4	4	4	4	60000	4	10	7	4	3	4	6	13	4	3	1.66666666666667	5.66666666666667	4	11.0020998412042	1
0	35	0	1	6	1	1	1	1	1	1	1	4	4	1	3	5	4	4	4	56200	5	10	8	0	0	5	8	13	4	4	1	5.16666666666667	5	10.9366720358818	1
0	31	0	1	3	1	1	1	1	1	1	1	1	1	1	4	5	5	4	4	140000	5	10	8	3	3	6	9	13	4.5	1	1	6.5	5	11.8493977015914	1
1	32	1	1	6	0	1	1	1	1	1	1	3	3	1	2	3	3	2	4	24000	5	10	10	0	5	5	8	13	2.5	3	1	6.33333333333333	5	10.0858091093301	1
0	42	0	1	3	1	2	1	1	1	1	1	3	3	1	4	5	5	5	5	49200	5	10	8	2	5	8	9	13	4.75	3	1.16666666666667	7	5	10.8036489024804	1
1	30	0	1	3	1	2	1	1	1	2	1	3	3	1	4	4	4	4	4	60000	3	10	8	4	5	5	5	13	4	3	1.33333333333333	6.16666666666667	3	11.0020998412042	1
0	28	1	1	2	1	1	1	1	1	1	1	3	3	1	4	4	4	4	4	1e+05	4	9	7	7	5	1	5	11	4	3	1	5.66666666666667	4	11.5129254649702	1
1	39	1	1	1	0	2	1	1	1	1	1	1	3	1	3	3	3	3	3	20000	5	10	10	3	2	5	5	13	3	2	1.16666666666667	5.83333333333333	5	9.90348755253613	1
1	37	1	1	5	0	2	2	2	2	2	1	4	2	0	2	3	3	3	3	36000	3	10	8	0	5	0	2	13	2.75	3	1.83333333333333	4.16666666666667	3	10.4912742174382	1
1	29	1	1	6	1	1	1	2	1	1	1	3	3	1	4	3	3	2	4	48300	4	10	6	0	3	5	7	13	3	3	1.16666666666667	5.16666666666667	4	10.7851868396407	1
0	28	1	1	6	1	1	1	2	1	1	1	4	4	1	2	4	4	3	3	21600	5	10	5	0	0	0	8	13	3.25	4	1.16666666666667	3.83333333333333	5	9.98044859367226	1
1	32	1	1	4	1	2	2	1	2	2	1	3	3	1	2	3	3	4	4	40000	4	10	8	6	7	6	8	13	3	3	1.66666666666667	7.5	4	10.5966347330961	1
0	42	0	1	3	1	2	1	1	1	1	1	4	4	1	3	4	4	4	4	48400	4	10	8	0	0	3	6	13	3.75	4	1.16666666666667	4.5	4	10.7872550927047	1
1	29	1	1	7	0	1	2	1	1	1	1	3	4	1	3	3	3	3	4	30000	4	7	5	0	2	0	2	13	3	3.5	1.16666666666667	2.66666666666667	4	10.3089526606443	1
0	29	1	1	7	0	2	2	2	2	2	1	3	3	1	3	3	3	3	3	12000	3	10	5	1	1	1	4	13	3	3	1.83333333333333	3.66666666666667	3	9.39266192877014	1
1	28	1	1	5	0	1	1	2	1	1	1	3	4	1	4	4	4	4	4	25000	3	9	5	0	0	0	0	13	4	3.5	1.16666666666667	2.33333333333333	3	10.1266311038503	1
0	25	1	1	3	1	2	2	2	2	2	2	4	4	0	2	4	4	4	4	4800	4	10	6	4	4	5	9	13	3.5	4	2	6.33333333333333	4	8.47637119689598	1
0	30	1	1	5	0	2	1	1	1	1	1	3	3	1	4	4	4	2	3	24000	4	10	8	0	3	5	8	13	3.5	3	1.16666666666667	5.66666666666667	4	10.0858091093301	1
1	33	1	1	6	0	2	1	1	1	1	1	4	3	1	2	3	4	4	3	36000	5	10	8	0	5	5	5	13	3.25	3.5	1.16666666666667	5.5	5	10.4912742174382	1
0	32	1	1	6	0	2	2	3	2	2	1	3	4	0	3	4	4	4	4	18000	5	10	6	0	0	6	8	13	3.75	3.5	2	5	5	9.7981270368783	1
0	31	1	1	3	1	1	1	1	1	1	1	3	3	1	2	4	4	4	4	45000	5	10	8	7	5	8	10	13	3.5	3	1	8	5	10.7144177687525	1
1	34	1	1	7	0	2	1	1	1	1	1	3	3	1	2	2	2	2	2	36000	5	10	10	0	0	5	8	13	2	3	1.16666666666667	5.5	5	10.4912742174382	1
1	43	1	1	5	0	1	1	2	1	1	1	3	3	1	4	4	4	4	4	30000	5	10	8	0	5	9	9	13	4	3	1.16666666666667	6.83333333333333	5	10.3089526606443	1
1	33	1	1	6	0	4	2	2	2	2	1	3	4	1	5	5	5	5	5	50000	5	10	10	0	0	0	5	13	5	3.5	2.16666666666667	4.16666666666667	5	10.8197782844103	1
1	26	1	1	9	1	1	2	2	2	2	2	3	3	1	4	4	4	5	4	36000	5	10	10	5	3	4	10	13	4.25	3	1.83333333333333	7	5	10.4912742174382	1
0	31	0	1	9	1	2	2	2	1	1	1	3	3	1	4	4	4	4	4	29200	4	10	8	6	4	6	8	13	4	3	1.5	7	4	10.2819239882564	1
0	26	1	1	9	0	2	1	2	2	1	1	2	3	0	4	5	3	4	3	24000	5	10	5	0	0	5	5	13	4	2.5	1.5	4.16666666666667	5	10.0858091093301	1
1	25	1	0	7	1	1	1	1	1	1	1	3	4	1	4	4	4	4	2	50000	5	10	8	3	3	3	7	13	4	3.5	1	5.66666666666667	5	10.8197782844103	1
0	26	1	0	7	1	2	2	3	2	2	1	4	4	1	4	5	5	4	4	30000	4	10	10	6	3	6	9	13	4.5	4	2	7.33333333333333	4	10.3089526606443	1
1	29	1	1	5	0	2	2	2	2	2	1	2	3	0	3	4	4	4	4	36000	3	10	5	0	0	0	5	13	3.75	2.5	1.83333333333333	3.33333333333333	3	10.4912742174382	1
0	27	1	1	5	1	1	1	1	1	1	1	3	4	1	5	5	5	5	5	24000	5	10	5	1	1	1	6	13	5	3.5	1	4	5	10.0858091093301	1
0	30	1	1	5	1	2	2	1	2	2	2	3	3	1	3	4	4	4	3	36000	3	8	5	5	2	2	1	13	3.75	3	1.83333333333333	3.83333333333333	3	10.4912742174382	1
1	25	1	1	6	0	1	1	2	1	1	3	3	3	1	3	3	3	3	3	36000	5	10	8	0	0	5	8	13	3	3	1.5	5.16666666666667	5	10.4912742174382	1
1	33	1	0	2	0	2	2	1	1	1	1	2	4	1	3	3	3	3	3	10000	5	10	10	0	0	5	10	13	3	3	1.33333333333333	5.83333333333333	5	9.21034037197618	1
1	28	1	1	5	0	2	2	2	1	2	1	3	3	1	2	2	2	4	3	24000	5	10	10	0	7	1	5	13	2.5	3	1.66666666666667	5.5	5	10.0858091093301	1
1	28	1	1	8	1	2	2	1	2	1	1	2	3	1	4	4	4	4	4	25000	4	10	8	5	5	7	7	13	4	2.5	1.5	7	4	10.1266311038503	1
0	31	1	1	8	1	2	1	2	2	2	1	3	3	1	3	4	4	4	3	45000	3	7	5	3	3	3	6	13	3.75	3	1.66666666666667	4.5	3	10.7144177687525	1
0	28	1	1	8	1	3	2	2	1	2	1	2	3	0	5	5	4	4	5	50000	5	10	6	0	0	7	10	13	4.5	2.5	1.83333333333333	5.5	5	10.8197782844103	1
0	37	1	1	3	0	2	2	2	2	2	2	2	2	1	4	4	4	2	4	16000	3	10	6	0	0	5	8	13	3.5	2	2	4.83333333333333	3	9.68034400122192	1
0	25	1	0	5	1	1	1	1	1	1	1	3	3	1	1	4	4	4	4	13200	5	10	8	0	0	5	8	13	3.25	3	1	5.16666666666667	5	9.48797210857446	1
0	32	1	1	5	1	2	2	1	2	1	1	4	3	1	2	4	4	2	4	28000	4	10	6	0	0	5	8	13	3	3.5	1.5	4.83333333333333	4	10.2399597891573	1
1	31	1	1	2	1	2	2	1	2	2	1	2	2	0	2	1	1	4	2	75000	4	10	7	2	5	3	5	13	2	2	1.66666666666667	5.33333333333333	4	11.2252433925184	1
1	28	1	0	1	1	2	1	1	2	2	1	3	4	1	4	4	4	4	4	5000	3	10	7	5	5	5	8	63	4	3.5	1.5	6.66666666666667	3	8.51719319141624	0
1	39	1	1	4	0	2	2	1	1	2	1	4	3	1	2	2	4	2	2	60000	4	9	9	3	3	4	7	13	2.5	3.5	1.5	5.83333333333333	4	11.0020998412042	1
1	39	0	1	5	1	2	2	3	2	1	1	3	3	1	4	4	3	3	4	3e+05	3	10	8	7	7	7	8	11	3.5	3	1.83333333333333	7.83333333333333	3	12.6115377536383	1
0	41	1	1	5	0	1	1	2	1	1	1	4	4	1	4	4	4	3	4	50000	5	10	8	2	0	6	6	13	3.75	4	1.16666666666667	5.33333333333333	5	10.8197782844103	1
1	42	1	1	5	0	3	3	3	3	2	2	2	2	1	2	4	1	1	2	50000	5	8	5	0	0	3	3	13	2	2	2.66666666666667	3.16666666666667	5	10.8197782844103	1
1	35	1	0	6	0	1	1	1	1	1	1	4	4	1	3	3	3	4	4	22000	3	10	7	3	0	4	8	13	3.25	4	1	5.33333333333333	3	9.99879773234045	1
1	44	1	1	4	0	1	1	1	1	1	1	3	2	1	4	5	4	4	4	55000	4	10	6	5	1	1	8	13	4.25	2.5	1	5.16666666666667	4	10.9150884642146	1
0	20	1	0	4	1	2	2	1	2	1	1	3	3	1	4	5	4	4	4	15950	4	10	7	4	1	5	8	13	4.25	3	1.5	5.83333333333333	4	9.67721410821299	1
1	27	1	1	8	0	1	1	2	1	1	1	3	4	1	3	3	3	3	3	40000	5	10	8	0	0	0	0	13	3	3.5	1.16666666666667	3	5	10.5966347330961	1
0	28	1	1	8	1	2	1	2	1	1	1	3	3	1	3	4	4	3	4	32300	5	10	8	0	2	2	5	13	3.5	3	1.33333333333333	4.5	5	10.3828225092107	1
0	38	0	1	6	0	2	1	3	1	1	1	4	4	1	4	5	4	4	4	26000	5	10	8	6	0	7	10	13	4.25	4	1.5	6.83333333333333	5	10.1658518170036	1
1	29	1	0	8	0	1	2	1	1	1	1	2	3	1	5	4	4	4	4	24000	5	10	7	0	3	6	9	13	4.25	2.5	1.16666666666667	5.83333333333333	5	10.0858091093301	1
0	26	0	0	8	1	2	3	2	2	2	2	2	3	1	4	5	5	5	5	3000	5	10	3	1	1	8	8	13	4.75	2.5	2.16666666666667	5.16666666666667	5	8.00636756765025	1
1	42	1	1	5	0	2	1	1	1	1	1	3	2	1	4	3	4	3	4	40000	3	9	5	2	2	2	2	13	3.5	2.5	1.16666666666667	3.66666666666667	3	10.5966347330961	1
0	43	1	1	5	0	2	2	3	1	1	1	2	2	1	4	4	5	4	4	24000	4	10	7	3	3	10	9	13	4.25	2	1.66666666666667	7	4	10.0858091093301	1
1	32	1	1	5	1	1	1	1	1	2	1	4	4	1	3	1	4	1	3	54400	4	10	9	0	8	9	10	13	2.25	4	1.16666666666667	7.66666666666667	4	10.904119432844	1
1	31	1	1	4	0	1	1	1	1	1	1	4	4	1	5	3	3	3	5	60000	5	10	10	5	4	8	8	13	3.5	4	1	7.5	5	11.0020998412042	1
0	31	1	1	4	0	2	1	1	1	1	1	4	4	1	2	5	4	3	3	15000	5	10	7	4	1	5	8	13	3.5	4	1.16666666666667	5.83333333333333	5	9.61580548008435	1
0	39	1	1	6	0	1	1	1	1	1	1	3	3	0	4	5	4	2	3	10600	1	10	5	0	0	5	8	13	3.75	3	1	4.66666666666667	1	9.26860928010016	1
0	44	1	1	4	0	2	2	3	2	2	1	4	4	1	2	4	3	4	3	2000	5	9	1	0	0	3	10	13	3.25	4	2	3.83333333333333	5	7.60090245954208	1
1	42	1	1	4	0	2	2	2	2	1	1	4	4	1	2	3	3	3	3	24000	4	10	5	0	0	2	5	13	2.75	4	1.66666666666667	3.66666666666667	4	10.0858091093301	1
0	37	1	1	4	0	1	2	2	1	2	1	2	2	1	3	3	3	3	3	15000	5	8	5	0	1	2	3	13	3	2	1.5	3.16666666666667	5	9.61580548008435	1
1	30	1	1	5	0	1	2	2	1	1	1	3	4	1	4	2	2	1	3	20000	5	10	5	0	2	3	1	13	2.25	3.5	1.33333333333333	3.5	5	9.90348755253613	1
1	52	1	1	4	0	2	1	1	1	1	1	4	4	1	4	4	4	4	4	30000	5	10	8	3	5	5	8	13	4	4	1.16666666666667	6.5	5	10.3089526606443	1
1	31	1	1	2	1	1	2	1	1	1	1	2	2	1	4	5	4	4	4	85000	4	10	8	1	1	8	8	11	4.25	2	1.16666666666667	6	4	11.3504065354725	1
0	29	1	1	2	1	1	2	2	2	2	1	3	3	1	5	5	5	5	5	21600	4	9	6	6	6	7	8	13	5	3	1.66666666666667	7	4	9.98044859367226	1
0	32	1	1	2	1	1	1	2	1	1	1	3	4	1	4	5	4	3	4	90000	4	10	8	0	0	5	8	11	4	3.5	1.16666666666667	5.16666666666667	4	11.4075649493124	1
1	37	1	1	6	0	1	2	1	1	1	1	3	3	1	2	2	2	2	2	50000	5	10	8	0	5	5	8	13	2	3	1.16666666666667	6	5	10.8197782844103	1
1	42	1	1	2	0	2	2	1	1	1	1	2	2	1	3	1	2	2	3	40000	4	10	9	2	2	0	5	11	2	2	1.33333333333333	4.66666666666667	4	10.5966347330961	1
0	42	1	1	2	0	3	2	2	2	2	2	4	2	1	3	3	3	3	3	40000	4	10	9	5	3	3	4	11	3	3	2.16666666666667	5.66666666666667	4	10.5966347330961	1
1	32	1	1	3	0	3	1	1	2	2	2	2	2	1	5	2	2	2	4	40000	3	10	5	0	0	0	0	13	2.75	2	1.83333333333333	2.5	3	10.5966347330961	1
0	28	0	1	3	0	2	1	1	2	2	1	4	3	1	4	5	5	4	4	13800	5	10	5	1	1	1	7	13	4.5	3.5	1.5	4.16666666666667	5	9.5324238711453	1
1	44	1	1	4	0	2	2	2	2	2	1	2	3	1	3	3	3	3	3	30000	5	10	8	6	2	9	10	13	3	2.5	1.83333333333333	7.5	5	10.3089526606443	1
1	31	1	1	4	1	1	1	1	1	1	1	4	4	1	2	4	4	4	3	50000	4	7	5	3	0	3	6	11	3.5	4	1	4	4	10.8197782844103	1
0	29	1	1	3	0	2	2	1	2	2	1	3	3	1	5	4	5	4	5	50000	5	10	8	0	3	4	7	13	4.5	3	1.66666666666667	5.33333333333333	5	10.8197782844103	1
1	27	1	0	4	0	1	1	1	1	1	1	4	4	1	3	4	3	3	3	40000	4	10	8	4	4	6	8	13	3.25	4	1	6.66666666666667	4	10.5966347330961	1
1	41	1	1	5	0	1	1	1	1	2	1	3	4	1	2	3	3	3	3	35000	5	10	8	0	0	5	8	13	2.75	3.5	1.16666666666667	5.16666666666667	5	10.4631033404715	1
0	39	1	1	3	0	1	1	1	1	1	1	4	3	1	4	4	2	4	4	1600	5	10	1	0	0	0	2	13	3.5	3.5	1	2.16666666666667	5	7.37775890822787	1
1	28	1	1	8	0	1	1	1	1	1	1	2	3	1	4	4	4	4	4	30000	5	10	8	0	0	8	8	13	4	2.5	1	5.66666666666667	5	10.3089526606443	1
0	27	1	1	8	1	1	1	2	2	1	1	4	3	1	4	5	5	5	3	30000	3	10	7	1	5	2	8	13	4.75	3.5	1.33333333333333	5.5	3	10.3089526606443	1
0	25	1	0	4	1	2	1	1	1	1	1	3	4	1	4	5	5	5	5	96000	5	10	8	5	3	8	8	41	4.75	3.5	1.16666666666667	7	5	11.47210347045	0
0	37	1	1	2	0	2	2	1	2	2	1	4	4	1	3	4	4	4	3	20000	4	10	6	0	2	2	5	11	3.75	4	1.66666666666667	4.16666666666667	4	9.90348755253613	1
1	33	0	1	4	1	2	2	1	1	2	1	3	3	1	3	4	4	4	3	1e+05	5	10	7	5	4	5	6	13	3.75	3	1.5	6.16666666666667	5	11.5129254649702	1
1	30	1	1	4	1	1	1	1	1	1	1	3	3	1	4	4	4	4	4	50000	4	10	5	3	3	5	10	13	4	3	1	6	4	10.8197782844103	1
1	37	1	1	6	0	2	2	1	1	2	1	3	3	1	3	4	3	4	3	50000	4	10	10	8	5	6	10	13	3.5	3	1.5	8.16666666666667	4	10.8197782844103	1
0	35	1	1	6	0	1	1	4	1	1	1	3	4	1	3	5	5	1	3	10000	5	5	5	1	0	1	1	13	3.5	3.5	1.5	2.16666666666667	5	9.21034037197618	1
0	28	1	1	4	1	2	2	2	1	2	1	3	3	1	4	5	4	3	4	6000	4	10	8	6	6	7	8	13	4	3	1.66666666666667	7.5	4	8.69951474821019	1
1	59	1	1	5	0	2	2	1	1	2	2	1	4	1	5	4	4	4	5	12500	4	8	8	0	6	0	5	13	4.25	2.5	1.66666666666667	4.5	4	9.43348392329039	1
1	33	0	1	2	1	3	1	1	1	2	1	4	4	1	4	5	4	4	4	70000	3	10	3	3	1	8	8	37	4.25	4	1.5	5.5	3	11.1562505210315	1
0	29	1	1	4	1	1	1	2	1	2	1	3	3	1	3	4	2	3	3	20000	4	10	6	2	2	6	8	13	3	3	1.33333333333333	5.66666666666667	4	9.90348755253613	1
0	27	1	1	2	1	2	1	2	1	1	1	4	1	1	2	4	5	3	2	42000	5	10	7	4	5	8	8	11	3.5	2.5	1.33333333333333	7	5	10.6454248972655	1
1	44	0	1	5	0	1	2	2	1	1	1	3	3	1	4	4	4	4	4	20000	5	10	8	5	3	5	4	13	4	3	1.33333333333333	5.83333333333333	5	9.90348755253613	1
1	30	1	1	4	1	2	2	2	2	2	1	3	3	0	4	2	4	5	4	36000	1	10	8	3	4	2	3	13	3.75	3	1.83333333333333	5	1	10.4912742174382	1
1	22	1	0	1	1	1	1	2	1	1	1	4	4	1	4	4	2	4	4	50000	4	10	8	6	5	7	8	13	3.5	4	1.16666666666667	7.33333333333333	4	10.8197782844103	1
0	23	1	0	4	1	1	1	1	1	1	1	2	3	1	3	4	4	3	4	20000	4	9	6	5	0	7	7	13	3.5	2.5	1	5.66666666666667	4	9.90348755253613	1
1	36	1	1	5	0	4	2	2	2	2	1	2	2	0	2	2	3	4	4	40000	5	10	5	1	0	6	8	13	2.75	2	2.16666666666667	5	5	10.5966347330961	1
1	25	1	0	1	1	1	1	1	4	1	1	4	4	1	4	4	2	4	4	55000	4	10	8	7	7	7	7	37	3.5	4	1.5	7.66666666666667	4	10.9150884642146	1
0	44	1	1	4	1	1	1	1	1	2	1	4	3	1	2	2	4	4	4	10000	5	10	6	0	0	3	6	13	3	3.5	1.16666666666667	4.16666666666667	5	9.21034037197618	1
1	19	1	0	4	0	1	1	1	1	1	1	4	4	1	4	4	5	5	4	7000	5	10	8	1	1	1	5	13	4.5	4	1	4.33333333333333	5	8.85366542803745	1
0	44	1	1	5	1	2	2	1	2	1	1	3	3	1	4	4	4	4	4	12000	5	10	6	0	1	5	4	13	4	3	1.5	4.33333333333333	5	9.39266192877014	1
1	43	0	1	6	1	1	1	1	1	1	1	4	3	1	4	5	5	4	4	60000	4	10	6	0	3	5	6	11	4.5	3.5	1	5	4	11.0020998412042	1
1	38	1	1	3	1	1	1	1	1	1	1	3	3	1	4	5	5	5	4	123000	5	10	8	3	3	5	7	11	4.75	3	1	6	5	11.7199396343546	1
0	36	1	1	3	1	1	1	1	2	1	1	3	3	1	4	5	4	4	4	66000	3	9	7	1	1	5	7	11	4.25	3	1.16666666666667	5	3	11.0974100210086	1
0	28	1	0	3	1	2	1	2	1	1	1	3	4	1	4	5	5	5	4	60000	5	10	8	6	5	5	7	13	4.75	3.5	1.33333333333333	6.83333333333333	5	11.0020998412042	1
0	23	1	0	5	1	2	2	1	2	2	1	4	4	1	4	5	4	4	4	20000	4	10	8	7	4	5	6	13	4.25	4	1.66666666666667	6.66666666666667	4	9.90348755253613	1
1	26	1	1	6	0	1	1	1	1	1	1	2	3	1	4	3	3	3	4	30000	4	9	9	3	1	3	5	13	3.25	2.5	1	5	4	10.3089526606443	1
0	16	1	0	6	0	1	2	1	1	1	1	3	3	1	2	4	4	2	2	2000	5	10	7	1	0	1	4	13	3	3	1.16666666666667	3.83333333333333	5	7.60090245954208	1
0	44	0	1	3	1	4	3	4	3	3	1	4	4	0	4	3	3	3	4	45000	4	9	5	5	3	8	6	13	3.25	4	3	6	4	10.7144177687525	1
0	23	1	0	1	1	2	2	2	2	2	4	2	3	1	3	4	4	4	4	36000	3	9	3	4	3	5	5	13	3.75	2.5	2.33333333333333	4.83333333333333	3	10.4912742174382	1
0	33	1	1	3	0	2	2	2	1	2	1	2	2	0	2	4	4	4	4	19200	4	10	8	5	2	5	5	34	3.5	2	1.66666666666667	5.83333333333333	4	9.86266555801587	0
0	31	1	1	7	1	3	1	1	1	1	1	4	4	0	1	1	1	4	5	30000	5	10	8	8	5	5	8	13	1.75	4	1.33333333333333	7.33333333333333	5	10.3089526606443	1
1	32	1	1	2	0	3	2	3	2	3	1	2	2	0	2	1	1	1	2	60000	3	10	9	0	5	5	5	14	1.25	2	2.33333333333333	5.66666666666667	3	11.0020998412042	0
0	32	1	1	2	0	2	2	1	2	2	1	4	2	1	4	4	2	4	4	30000	3	8	6	2	2	6	8	14	3.5	3	1.66666666666667	5.33333333333333	3	10.3089526606443	0
0	26	1	0	6	1	2	1	1	3	1	1	3	3	1	4	2	4	4	4	50000	3	10	8	5	6	7	8	13	3.5	3	1.5	7.33333333333333	3	10.8197782844103	1
0	36	1	1	6	1	2	1	2	2	2	1	3	3	1	4	5	4	4	4	35000	4	8	6	6	4	4	8	13	4.25	3	1.66666666666667	6	4	10.4631033404715	1
1	38	1	1	4	0	2	2	4	2	2	1	2	2	1	4	2	2	2	3	8000	4	10	8	3	3	5	5	13	2.5	2	2.16666666666667	5.66666666666667	4	8.98719682066197	1
1	30	1	1	5	1	2	2	2	2	1	1	4	2	0	5	4	5	5	5	32400	5	10	7	3	5	5	5	13	4.75	3	1.66666666666667	5.83333333333333	5	10.3859137017804	1
0	44	1	1	3	0	2	2	2	3	3	3	3	4	1	4	4	5	5	4	30000	4	10	10	1	1	5	8	13	4.5	3.5	2.5	5.83333333333333	4	10.3089526606443	1
1	23	1	0	1	0	3	1	1	1	1	1	3	2	1	4	4	4	2	4	70000	4	10	10	5	5	4	3	13	3.5	2.5	1.33333333333333	6.16666666666667	4	11.1562505210315	1
0	39	1	0	3	0	2	2	2	2	2	2	2	2	1	4	4	4	4	4	5000	5	10	10	10	0	10	10	13	4	2	2	8.33333333333333	5	8.51719319141624	1
1	31	1	1	6	0	1	1	1	2	1	1	4	4	1	4	4	4	4	3	50000	3	10	7	4	4	0	6	13	4	4	1.16666666666667	5.16666666666667	3	10.8197782844103	1
1	26	1	0	2	1	1	1	1	1	1	1	1	4	1	5	5	5	5	5	35000	4	10	6	1	1	5	7	13	5	2.5	1	5	4	10.4631033404715	1
1	30	1	1	6	1	2	2	2	2	2	2	2	2	1	3	4	4	4	4	30000	4	10	10	5	5	5	5	13	3.75	2	2	6.66666666666667	4	10.3089526606443	1
1	33	1	1	4	0	2	2	2	2	2	2	2	2	1	2	2	2	2	2	30000	1	10	10	0	0	0	10	13	2	2	2	5	1	10.3089526606443	1
1	30	1	1	6	0	1	1	2	1	1	1	2	3	1	2	2	2	2	1	26000	4	8	5	1	1	1	1	13	2	2.5	1.16666666666667	2.83333333333333	4	10.1658518170036	1
1	30	1	1	3	1	3	1	1	2	2	1	2	4	1	1	2	2	2	2	30000	3	9	8	6	3	7	9	13	1.75	3	1.66666666666667	7	3	10.3089526606443	1
1	28	1	1	2	1	2	2	2	4	2	2	3	2	1	4	5	5	4	4	60000	3	10	3	0	0	1	5	13	4.5	2.5	2.33333333333333	3.16666666666667	3	11.0020998412042	1
0	28	1	1	3	1	2	2	1	1	1	1	3	4	1	4	5	4	4	4	16000	4	10	6	2	3	3	8	13	4.25	3.5	1.33333333333333	5.33333333333333	4	9.68034400122192	1
1	33	1	1	5	1	2	2	1	2	2	1	3	3	1	4	4	4	4	4	15000	4	10	8	2	5	4	5	13	4	3	1.66666666666667	5.66666666666667	4	9.61580548008435	1
1	21	1	0	1	1	1	1	1	1	1	1	3	4	1	4	4	4	4	4	40000	4	9	8	5	5	7	7	32	4	3.5	1	6.83333333333333	4	10.5966347330961	1
1	27	1	0	2	1	2	2	3	2	2	1	2	2	1	3	3	3	1	3	78000	4	10	7	5	5	0	5	13	2.5	2	2	5.33333333333333	4	11.2644641056717	1
1	33	1	1	6	0	1	2	1	2	1	1	3	3	1	3	4	2	2	4	50000	4	10	8	5	0	5	10	13	2.75	3	1.33333333333333	6.33333333333333	4	10.8197782844103	1
1	32	1	1	5	0	1	2	1	1	1	1	3	3	0	4	4	2	2	4	25000	5	9	4	2	3	8	5	13	3	3	1.16666666666667	5.16666666666667	5	10.1266311038503	1
1	30	1	1	4	0	1	1	1	1	1	1	1	2	1	2	2	3	2	3	30000	4	10	5	0	0	5	6	13	2.25	1.5	1	4.33333333333333	4	10.3089526606443	1
1	28	1	0	3	1	2	1	3	1	1	1	4	4	1	4	4	2	2	2	50000	5	10	10	0	0	0	5	13	3	4	1.5	4.16666666666667	5	10.8197782844103	1
1	20	1	0	1	1	2	2	2	2	2	2	2	2	1	4	4	4	4	4	8000	3	10	8	8	8	8	8	13	4	2	2	8.33333333333333	3	8.98719682066197	1
0	35	1	0	1	1	2	1	1	2	2	1	4	4	1	4	4	4	4	4	60000	4	10	8	5	3	5	7	13	4	4	1.5	6.33333333333333	4	11.0020998412042	1
1	33	1	1	8	0	2	2	1	1	2	1	4	4	1	4	2	3	4	4	65000	5	10	10	0	0	10	5	13	3.25	4	1.5	5.83333333333333	5	11.0821425488778	1
1	30	1	0	8	0	2	2	2	2	2	1	3	3	1	4	4	4	4	5	50000	5	10	10	0	5	10	10	13	4	3	1.83333333333333	7.5	5	10.8197782844103	1
1	36	1	1	4	0	2	2	2	1	2	1	3	3	1	4	4	4	4	5	30000	5	10	8	2	3	6	9	11	4	3	1.66666666666667	6.33333333333333	5	10.3089526606443	1
0	18	1	0	3	1	3	2	3	1	2	1	2	4	1	3	1	5	3	4	10000	4	10	5	0	1	7	9	13	3	3	2	5.33333333333333	4	9.21034037197618	1
1	37	1	1	4	0	2	2	2	1	2	1	4	3	1	3	2	4	4	4	24000	4	10	5	0	0	8	8	13	3.25	3.5	1.66666666666667	5.16666666666667	4	10.0858091093301	1
0	23	1	0	5	0	2	1	2	1	1	1	4	4	1	4	5	4	4	4	18000	5	10	10	5	2	10	10	13	4.25	4	1.33333333333333	7.83333333333333	5	9.7981270368783	1
1	26	1	0	5	1	2	1	1	2	1	1	3	3	1	4	4	4	2	4	35000	5	10	10	0	5	5	5	13	3.5	3	1.33333333333333	5.83333333333333	5	10.4631033404715	1
1	42	1	1	4	0	1	1	1	1	1	1	3	3	1	4	4	4	4	4	16000	5	10	10	0	0	10	10	13	4	3	1	6.66666666666667	5	9.68034400122192	1
1	27	1	0	7	1	2	1	1	1	1	1	4	4	1	4	5	4	4	4	30000	5	10	7	0	1	10	10	13	4.25	4	1.16666666666667	6.33333333333333	5	10.3089526606443	1
1	25	1	1	7	0	1	1	1	1	1	1	4	2	1	3	4	4	4	4	40000	4	8	6	2	3	5	8	13	3.75	3	1	5.33333333333333	4	10.5966347330961	1
0	26	1	1	7	0	1	1	1	1	1	1	3	4	1	3	3	3	3	4	30000	5	8	7	0	0	3	8	13	3	3.5	1	4.33333333333333	5	10.3089526606443	1
1	36	1	1	4	0	1	2	2	2	2	1	1	4	1	2	4	2	2	2	15000	2	10	10	0	0	0	0	13	2.5	2.5	1.66666666666667	3.33333333333333	2	9.61580548008435	1
0	37	1	1	4	0	1	1	1	1	1	1	4	4	1	4	4	4	4	4	8000	5	10	8	6	1	8	10	13	4	4	1	7.16666666666667	5	8.98719682066197	1
1	41	1	1	4	0	2	1	1	1	1	1	3	3	1	2	4	3	4	3	24000	5	10	8	2	3	7	6	13	3.25	3	1.16666666666667	6	5	10.0858091093301	1
0	38	1	1	4	0	1	1	1	1	1	1	4	4	0	2	3	3	2	3	18000	5	10	5	2	2	4	7	13	2.5	4	1	5	5	9.7981270368783	1
1	30	1	1	4	0	2	1	2	1	2	1	2	3	0	4	3	3	3	4	48000	5	10	8	1	6	10	10	13	3.25	2.5	1.5	7.5	5	10.77895628989	1
1	28	1	1	4	0	2	2	1	2	2	1	3	4	1	3	3	3	3	3	36000	4	10	8	5	0	5	5	13	3	3.5	1.66666666666667	5.5	4	10.4912742174382	1
0	30	1	1	4	0	2	2	2	2	2	2	2	2	1	2	2	2	2	2	9600	3	10	8	3	1	5	5	13	2	2	2	5.33333333333333	3	9.16951837745593	1
0	28	1	0	2	1	1	1	2	1	1	1	3	3	1	2	4	4	4	4	84000	4	10	7	0	0	7	7	11	3.5	3	1.16666666666667	5.16666666666667	4	11.3385720778255	1
0	25	1	0	2	1	3	3	2	2	2	2	3	3	1	4	5	4	4	4	48000	4	9	7	5	3	5	7	11	4.25	3	2.33333333333333	6	4	10.77895628989	1
0	44	1	1	6	0	2	2	2	2	2	1	4	4	1	3	4	3	4	4	22000	5	10	8	3	4	8	8	13	3.5	4	1.83333333333333	6.83333333333333	5	9.99879773234045	1
1	19	1	0	1	0	1	1	2	1	1	1	2	2	1	3	5	3	5	3	30000	3	6	4	2	1	3	6	12	4	2	1.16666666666667	3.66666666666667	3	10.3089526606443	1
0	22	1	0	4	1	3	2	2	2	2	1	3	3	1	4	5	5	4	4	45000	4	10	7	5	5	8	8	13	4.5	3	2	7.16666666666667	4	10.7144177687525	1
1	35	0	1	5	1	2	2	1	1	2	1	2	2	1	3	4	3	4	4	18000	4	10	8	0	2	5	5	13	3.5	2	1.5	5	4	9.7981270368783	1
1	28	0	0	2	1	1	1	1	1	1	1	3	3	1	3	5	4	4	3	44000	4	10	8	2	4	3	7	51	4	3	1	5.66666666666667	4	10.6919449129004	0
1	31	1	1	4	0	1	1	1	1	1	1	4	3	1	4	4	4	4	4	30000	5	10	8	5	5	8	6	13	4	3.5	1	7	5	10.3089526606443	1
1	49	1	1	2	0	2	1	2	1	2	1	4	4	1	4	5	2	2	3	26000	5	10	8	0	1	7	10	13	3.25	4	1.5	6	5	10.1658518170036	1
1	40	1	0	4	0	1	1	1	1	1	1	4	4	1	4	4	4	2	4	54000	5	10	6	2	0	5	8	13	3.5	4	1	5.16666666666667	5	10.8967393255464	1
1	30	1	0	1	0	2	2	2	2	2	2	2	2	1	4	1	3	2	3	50000	2	10	3	0	0	0	0	11	2.5	2	2	2.16666666666667	2	10.8197782844103	1
0	28	1	1	3	1	4	2	2	4	2	2	1	1	1	3	4	5	5	5	31200	2	10	5	5	3	5	8	21	4.25	1	2.66666666666667	6	2	10.3481733737976	1
0	24	1	0	4	1	2	1	1	3	2	1	1	3	1	4	5	5	5	4	40000	4	10	5	5	1	5	5	13	4.75	2	1.66666666666667	5.16666666666667	4	10.5966347330961	1
0	29	1	1	3	1	2	1	1	2	2	1	3	3	1	4	4	5	4	4	36000	4	10	8	5	0	5	5	13	4.25	3	1.5	5.5	4	10.4912742174382	1
1	23	1	0	4	1	1	1	1	1	1	1	3	3	1	3	3	4	3	3	10000	4	10	5	0	1	5	6	13	3.25	3	1	4.5	4	9.21034037197618	1
1	25	1	0	1	1	2	1	4	2	1	1	4	4	1	4	4	4	4	4	50000	5	10	8	5	5	7	7	13	4	4	1.83333333333333	7	5	10.8197782844103	1
1	28	1	1	3	0	2	2	3	2	2	1	2	2	1	1	3	3	3	1	21000	5	10	5	5	0	0	5	11	2.5	2	2	4.16666666666667	5	9.95227771670556	1
1	37	1	1	1	0	1	1	1	1	1	1	2	2	1	3	3	3	3	3	40000	5	10	10	5	5	5	10	13	3	2	1	7.5	5	10.5966347330961	1
0	19	1	0	4	1	1	1	1	1	1	1	4	4	1	2	4	4	1	2	13000	5	10	2	0	1	3	8	13	2.75	4	1	4	5	9.47270463644367	1
0	28	0	1	3	1	2	2	2	2	1	1	4	4	1	4	4	4	4	4	25000	5	9	5	2	1	1	8	13	4	4	1.66666666666667	4.33333333333333	5	10.1266311038503	1
0	26	1	0	1	1	1	1	2	1	1	1	3	3	1	4	4	4	4	4	30000	4	10	10	2	5	2	9	13	4	3	1.16666666666667	6.33333333333333	4	10.3089526606443	1
0	22	1	0	4	1	2	2	2	2	2	1	3	3	0	3	3	4	1	3	40000	4	7	6	5	2	4	5	13	2.75	3	1.83333333333333	4.83333333333333	4	10.5966347330961	1
1	17	1	0	1	1	2	2	2	2	2	1	3	2	1	5	4	4	4	4	2000	5	10	5	4	0	10	10	13	4.25	2.5	1.83333333333333	6.5	5	7.60090245954208	1
0	27	1	1	2	1	1	1	2	1	1	1	4	3	1	4	4	4	4	4	60000	4	10	5	2	1	2	5	11	4	3.5	1.16666666666667	4.16666666666667	4	11.0020998412042	1
0	21	1	0	3	1	2	2	2	1	2	1	3	3	1	4	4	4	4	4	13000	4	10	8	4	3	8	8	13	4	3	1.66666666666667	6.83333333333333	4	9.47270463644367	1
1	49	1	1	4	0	2	2	2	2	2	1	2	3	1	2	2	2	2	3	50000	4	10	7	5	5	3	5	13	2	2.5	1.83333333333333	5.83333333333333	4	10.8197782844103	1
0	25	1	0	4	1	2	2	1	1	1	1	3	1	1	2	5	5	5	5	8000	4	8	6	5	4	5	6	13	4.25	2	1.33333333333333	5.66666666666667	4	8.98719682066197	1
0	43	1	1	3	0	2	1	2	1	1	1	2	3	0	3	2	2	2	3	24000	4	10	5	5	2	7	5	13	2.25	2.5	1.33333333333333	5.66666666666667	4	10.0858091093301	1
1	50	1	1	3	0	1	1	1	2	2	1	3	3	1	4	2	2	2	4	30000	4	10	7	6	6	6	6	13	2.5	3	1.33333333333333	6.83333333333333	4	10.3089526606443	1
0	69	1	1	2	0	1	1	1	1	1	1	1	3	1	4	4	4	2	4	7200	5	8	8	0	0	5	8	13	3.5	2	1	4.83333333333333	5	8.88183630500415	1
0	28	1	1	3	0	2	2	1	2	2	2	3	3	1	3	5	3	1	3	25000	5	10	5	2	0	0	2	13	3	3	1.83333333333333	3.16666666666667	5	10.1266311038503	1
1	26	1	0	1	1	3	2	2	2	2	2	2	2	1	2	3	3	3	2	45000	3	10	5	1	1	8	6	37	2.75	2	2.16666666666667	5.16666666666667	3	10.7144177687525	1
1	26	1	1	1	1	1	1	1	1	1	1	3	3	1	4	4	4	5	5	75000	5	10	7	0	6	5	4	11	4.25	3	1	5.33333333333333	5	11.2252433925184	1
1	30	1	1	1	0	1	1	1	1	1	1	3	2	1	5	5	5	5	5	60000	5	10	10	5	3	5	1	33	5	2.5	1	5.66666666666667	5	11.0020998412042	1
0	36	1	1	4	0	2	1	2	1	2	1	4	4	1	2	2	2	3	3	6000	5	10	8	1	1	8	9	13	2.25	4	1.5	6.16666666666667	5	8.69951474821019	1
1	35	1	1	4	0	1	1	1	1	1	1	3	3	1	4	4	4	2	4	30000	5	10	7	3	3	3	8	13	3.5	3	1	5.66666666666667	5	10.3089526606443	1
0	28	1	1	7	0	1	1	2	1	2	1	3	3	1	4	4	5	4	4	13000	4	9	7	3	1	6	10	13	4.25	3	1.33333333333333	6	4	9.47270463644367	1
1	30	1	1	7	1	2	2	2	2	2	1	2	3	1	4	3	3	2	4	45000	4	10	8	4	5	6	9	13	3	2.5	1.83333333333333	7	4	10.7144177687525	1
1	36	1	1	6	0	2	1	3	1	1	1	4	4	1	4	3	4	4	5	87600	5	10	9	5	3	8	10	13	3.75	4	1.5	7.5	5	11.3805362769245	1
0	36	1	1	6	1	3	2	1	2	2	1	3	3	1	3	4	2	2	4	30000	5	10	6	5	1	8	9	13	2.75	3	1.83333333333333	6.5	5	10.3089526606443	1
0	27	1	0	1	1	1	2	1	1	1	1	3	3	1	4	3	3	4	4	70000	5	10	5	2	1	6	8	13	3.5	3	1.16666666666667	5.33333333333333	5	11.1562505210315	1
0	18	1	0	3	0	1	2	1	1	1	1	4	4	1	5	4	4	4	4	12000	4	10	9	1	2	5	9	13	4.25	4	1.16666666666667	6	4	9.39266192877014	1
0	33	1	1	6	0	2	1	1	1	2	1	4	4	1	4	4	4	4	5	28800	5	10	10	5	5	5	6	13	4	4	1.33333333333333	6.83333333333333	5	10.268130666124	1
0	31	1	1	6	0	2	2	4	3	2	1	3	2	1	3	5	4	4	3	30000	4	10	8	3	4	5	5	13	4	2.5	2.33333333333333	5.83333333333333	4	10.3089526606443	1
1	21	1	0	5	1	2	1	1	4	4	2	4	4	1	5	5	5	2	4	40000	5	10	10	0	5	0	5	13	4.25	4	2.33333333333333	5	5	10.5966347330961	1
1	26	1	0	5	1	1	1	2	2	1	1	2	2	1	3	3	2	3	3	150000	4	10	4	4	2	5	8	13	2.75	2	1.33333333333333	5.5	4	11.9183905730784	1
0	31	1	1	2	0	2	2	2	3	2	1	4	3	1	2	4	4	4	4	10000	5	10	7	0	0	7	9	13	3.5	3.5	2	5.5	5	9.21034037197618	1
0	30	1	1	7	0	1	1	2	1	1	1	3	3	1	4	4	2	4	4	2000	4	9	7	3	2	2	7	13	3.5	3	1.16666666666667	5	4	7.60090245954208	1
1	28	1	0	1	1	2	2	3	2	2	1	2	2	1	2	4	4	4	2	60000	3	10	10	7	7	5	7	12	3.5	2	2	7.66666666666667	3	11.0020998412042	1
0	31	1	1	4	0	2	2	3	1	2	1	2	3	1	4	4	5	4	4	9000	2	10	8	3	3	5	10	13	4.25	2.5	1.83333333333333	6.5	2	9.10497985631836	1
1	28	1	1	4	1	1	1	1	1	1	1	2	4	1	4	4	4	4	4	40000	4	10	8	3	0	5	8	13	4	3	1	5.66666666666667	4	10.5966347330961	1
0	36	1	1	6	0	2	3	3	2	1	1	2	3	1	2	4	4	4	2	37000	5	10	5	1	0	1	6	13	3.5	2.5	2	3.83333333333333	5	10.5186731916264	1
1	36	1	1	6	0	2	2	1	1	2	1	3	4	1	3	4	4	4	4	40000	5	10	8	0	2	10	10	13	3.75	3.5	1.5	6.66666666666667	5	10.5966347330961	1
1	17	1	0	4	0	2	1	1	3	2	1	3	3	1	4	4	4	4	4	25000	4	10	10	5	3	7	7	13	4	3	1.66666666666667	7	4	10.1266311038503	1
0	26	1	0	2	1	1	1	2	1	1	1	4	4	1	4	4	4	4	4	6000	4	10	8	5	5	5	5	13	4	4	1.16666666666667	6.33333333333333	4	8.69951474821019	1
1	27	1	1	6	1	3	3	1	1	1	1	3	2	1	3	4	5	4	4	70000	4	10	6	5	4	6	9	13	4	2.5	1.66666666666667	6.66666666666667	4	11.1562505210315	1
0	24	1	0	1	1	1	1	1	1	1	1	4	4	1	4	2	5	5	5	15000	5	10	9	5	5	9	9	13	4	4	1	7.83333333333333	5	9.61580548008435	1
1	37	1	1	3	1	2	1	1	2	1	1	3	3	1	2	3	4	5	3	36000	5	10	5	1	1	1	5	13	3.5	3	1.33333333333333	3.83333333333333	5	10.4912742174382	1
0	37	1	1	3	0	3	2	1	2	2	2	2	3	0	4	5	5	2	3	30000	3	10	7	2	1	5	7	13	4	2.5	2	5.33333333333333	3	10.3089526606443	1
0	42	1	1	4	0	3	2	2	2	1	1	3	3	1	4	5	4	4	4	22000	3	10	9	1	1	2	6	13	4.25	3	1.83333333333333	4.83333333333333	3	9.99879773234045	1
1	38	0	1	4	1	3	2	1	1	2	1	3	2	1	2	4	2	2	4	120000	4	8	6	4	5	5	7	13	2.5	2.5	1.66666666666667	5.83333333333333	4	11.6952470217642	1
0	38	0	1	4	1	2	1	4	1	2	1	4	4	1	3	5	5	5	4	40800	4	10	8	0	5	6	10	13	4.5	4	1.83333333333333	6.5	4	10.6164373603923	1
1	28	0	0	5	1	1	1	1	1	1	1	4	3	1	2	3	3	2	2	20000	3	10	9	5	7	8	8	13	2.5	3.5	1	7.83333333333333	3	9.90348755253613	1
1	27	0	0	5	1	1	2	2	1	1	1	3	3	1	3	4	4	4	4	10000	4	10	7	5	6	8	8	13	3.75	3	1.33333333333333	7.33333333333333	4	9.21034037197618	1
0	28	1	0	5	1	3	2	4	2	3	1	2	2	1	4	4	3	3	4	120000	4	8	3	2	2	1	6	13	3.5	2	2.5	3.66666666666667	4	11.6952470217642	1
1	27	1	0	6	1	1	2	1	2	2	1	4	4	1	4	4	4	4	4	36000	5	10	8	5	6	8	8	13	4	4	1.5	7.5	5	10.4912742174382	1
0	26	1	0	6	1	4	3	4	1	2	2	2	2	1	4	4	2	1	4	17500	3	8	5	2	2	5	7	13	2.75	2	2.66666666666667	4.83333333333333	3	9.76995615991161	1
0	28	0	0	3	1	2	2	1	1	1	1	3	3	1	3	4	4	3	4	50400	4	10	9	5	8	5	9	13	3.5	3	1.33333333333333	7.66666666666667	4	10.8277464540595	1
1	33	0	1	3	1	1	2	1	2	2	2	2	2	1	4	4	4	4	4	30000	4	10	7	5	5	6	6	13	4	2	1.66666666666667	6.5	4	10.3089526606443	1
1	25	1	0	1	1	1	1	1	1	1	1	3	2	1	3	4	4	4	4	50000	4	10	8	5	5	5	8	11	3.75	2.5	1	6.83333333333333	4	10.8197782844103	1
0	26	1	1	3	1	3	2	2	2	3	2	2	2	1	4	2	4	2	4	12000	3	10	5	0	5	2	7	13	3	2	2.33333333333333	4.83333333333333	3	9.39266192877014	1
0	26	1	0	6	0	4	1	4	4	3	2	2	2	0	2	5	4	3	3	48000	5	9	5	2	1	8	5	13	3.5	2	3	5	5	10.77895628989	1
0	34	0	1	3	1	1	1	3	1	1	1	3	3	1	4	3	4	4	4	30000	4	10	8	5	5	7	8	13	3.75	3	1.33333333333333	7.16666666666667	4	10.3089526606443	1
0	31	0	1	5	1	2	1	1	2	1	1	3	2	1	3	4	4	3	4	40000	5	10	6	0	3	5	7	13	3.5	2.5	1.33333333333333	5.16666666666667	5	10.5966347330961	1
1	26	1	1	3	0	1	1	4	1	4	1	3	4	1	4	4	3	4	5	54000	5	10	8	0	0	3	3	11	3.75	3.5	2	4	5	10.8967393255464	1
1	18	1	0	2	0	2	2	2	2	2	3	2	2	1	2	2	1	2	4	20000	5	10	5	0	0	2	5	11	1.75	2	2.16666666666667	3.66666666666667	5	9.90348755253613	1
0	22	1	1	3	0	2	2	2	1	2	2	3	3	1	4	4	2	2	2	50000	4	10	8	4	0	4	7	11	3	3	1.83333333333333	5.5	4	10.8197782844103	1
1	63	1	0	2	0	2	3	3	2	2	2	3	3	1	2	5	4	2	4	1400	5	10	5	1	1	3	5	13	3.25	3	2.33333333333333	4.16666666666667	5	7.24422751560335	1
1	34	0	0	4	0	4	3	2	4	2	1	4	4	1	4	4	5	2	4	5200	5	5	4	3	2	3	4	13	3.75	4	2.66666666666667	3.5	5	8.55641390456952	1
1	28	0	0	4	0	3	4	4	4	4	1	4	4	1	4	5	5	5	4	1000	5	10	10	1	1	1	10	13	4.75	4	3.33333333333333	5.5	5	6.90775527898214	1
1	30	1	1	2	1	4	1	1	1	1	1	4	3	1	5	5	5	5	5	1e+05	5	10	10	0	0	5	10	13	5	3.5	1.5	5.83333333333333	5	11.5129254649702	1
1	31	1	1	3	0	1	4	1	1	1	1	4	4	1	5	4	4	4	4	20000	5	10	8	4	4	6	8	13	4.25	4	1.5	6.66666666666667	5	9.90348755253613	1
1	35	1	1	1	1	2	2	2	3	3	1	3	4	0	4	4	2	4	4	20000	4	10	8	5	5	1	8	62	3.5	3.5	2.16666666666667	6.16666666666667	4	9.90348755253613	0
0	37	0	1	4	1	2	2	2	2	2	1	3	3	1	4	4	4	4	4	18000	5	10	5	5	3	10	8	13	4	3	1.83333333333333	6.83333333333333	5	9.7981270368783	1
0	29	1	1	3	0	3	2	4	1	2	1	2	2	1	4	4	4	1	4	2200	4	9	7	0	0	5	8	15	3.25	2	2.16666666666667	4.83333333333333	4	7.69621263934641	0
1	25	1	0	3	0	2	2	2	1	2	1	3	3	1	4	2	2	2	4	50000	5	10	7	5	3	6	6	13	2.5	3	1.66666666666667	6.16666666666667	5	10.8197782844103	1
1	25	1	0	4	1	2	2	2	2	1	1	3	3	1	4	4	4	4	4	60000	4	10	8	1	1	5	5	13	4	3	1.66666666666667	5	4	11.0020998412042	1
0	29	1	0	2	1	2	2	2	2	2	2	3	3	1	5	4	5	4	4	11200	3	10	8	8	5	5	8	13	4.5	3	2	7.33333333333333	3	9.32366905728319	1
1	19	1	0	3	0	1	1	1	1	1	1	4	4	1	3	4	4	3	4	58080	5	10	10	1	0	0	8	11	3.5	4	1	4.83333333333333	5	10.9695766494987	1
0	27	0	0	1	1	2	2	2	2	2	1	2	2	1	4	5	5	5	4	30000	4	10	8	6	1	5	3	11	4.75	2	1.83333333333333	5.5	4	10.3089526606443	1
1	39	1	1	4	0	2	2	1	2	2	2	4	4	1	4	4	4	4	4	48000	4	10	8	5	5	7	8	13	4	4	1.83333333333333	7.16666666666667	4	10.77895628989	1
0	27	1	0	1	0	2	2	2	2	2	1	4	4	1	4	5	4	2	4	42000	3	10	10	6	5	5	6	11	3.75	4	1.83333333333333	7	3	10.6454248972655	1
0	36	1	1	4	0	2	2	2	2	2	2	2	3	1	2	4	4	4	2	1	4	10	5	0	0	1	6	13	3.5	2.5	2	3.66666666666667	4	0	1
0	22	1	1	3	0	4	4	1	4	2	1	4	3	1	5	5	5	5	5	26000	5	10	5	1	1	5	8	13	5	3.5	2.66666666666667	5	5	10.1658518170036	1
0	26	1	0	1	1	2	2	2	2	2	2	3	3	1	4	4	4	4	4	54000	4	10	9	5	5	5	6	13	4	3	2	6.66666666666667	4	10.8967393255464	1
0	30	1	1	3	1	2	2	1	1	1	1	4	3	1	4	4	4	4	4	20000	5	10	7	2	2	5	8	33	4	3.5	1.33333333333333	5.66666666666667	5	9.90348755253613	1
0	35	0	1	4	1	1	1	1	1	1	1	3	3	1	4	5	5	5	5	60000	5	10	5	0	0	0	1	21	4.75	3	1	2.66666666666667	5	11.0020998412042	1
0	35	1	1	2	0	1	1	1	2	2	1	2	2	1	3	5	5	4	4	18000	3	10	7	0	3	5	5	13	4.25	2	1.33333333333333	5	3	9.7981270368783	1
1	34	1	1	7	0	2	2	3	1	2	1	3	3	1	3	4	4	4	2	10000	5	9	5	0	1	1	5	13	3.75	3	1.83333333333333	3.5	5	9.21034037197618	1
0	21	1	0	5	1	1	1	1	1	1	1	3	4	1	4	4	4	1	3	5000	4	10	6	1	6	5	8	13	3.25	3.5	1	6	4	8.51719319141624	1
1	38	1	1	3	0	2	2	3	2	2	2	2	2	1	4	4	4	5	4	18000	4	10	8	1	2	3	5	13	4.25	2	2.16666666666667	4.83333333333333	4	9.7981270368783	1
0	30	1	1	1	0	3	1	1	1	1	1	3	3	1	5	5	5	5	5	30000	5	10	3	0	0	6	9	13	5	3	1.33333333333333	4.66666666666667	5	10.3089526606443	1
0	34	1	1	5	1	2	1	1	2	2	2	3	3	1	4	4	2	4	4	25000	4	9	5	2	2	5	7	13	3.5	3	1.66666666666667	5	4	10.1266311038503	1
1	38	1	1	4	1	2	1	4	4	2	1	4	4	1	3	3	4	3	4	60000	4	10	10	0	5	5	8	11	3.25	4	2.33333333333333	6.33333333333333	4	11.0020998412042	1
1	34	0	1	4	1	3	4	3	4	3	2	3	3	1	4	4	4	4	4	22000	5	10	6	0	0	3	5	12	4	3	3.16666666666667	4	5	9.99879773234045	1
0	32	0	1	4	0	2	2	2	1	2	1	3	4	1	2	4	5	5	4	13000	5	10	6	1	0	3	6	12	4	3.5	1.66666666666667	4.33333333333333	5	9.47270463644367	1
0	39	1	1	6	0	2	2	2	3	2	1	2	2	1	4	4	4	4	4	24000	3	10	8	1	2	1	5	13	4	2	2	4.5	3	10.0858091093301	1
0	40	1	1	5	0	2	4	4	2	4	1	4	3	1	4	2	1	2	4	20000	4	10	8	0	5	4	7	13	2.25	3.5	2.83333333333333	5.66666666666667	4	9.90348755253613	1
1	18	1	0	1	1	1	1	3	1	1	1	4	4	1	4	4	2	2	4	15000	5	10	8	7	5	5	8	31	3	4	1.33333333333333	7.16666666666667	5	9.61580548008435	1
0	31	1	1	9	0	2	2	2	2	2	2	4	4	1	4	4	4	4	4	20000	5	9	6	3	3	9	9	13	4	4	2	6.5	5	9.90348755253613	1
0	30	1	1	6	1	2	1	1	1	2	2	3	4	1	2	4	4	2	4	6000	3	10	6	0	3	5	8	13	3	3.5	1.5	5.33333333333333	3	8.69951474821019	1
1	28	1	1	9	0	1	1	1	1	1	1	3	4	1	1	1	1	2	2	40000	5	10	8	0	5	5	8	13	1.25	3.5	1	6	5	10.5966347330961	1
0	28	1	1	9	0	1	1	1	1	1	1	4	4	1	2	4	4	2	4	24000	5	10	8	0	1	2	8	13	3	4	1	4.83333333333333	5	10.0858091093301	1
1	40	1	1	5	1	2	2	1	4	2	1	4	4	1	3	4	3	3	4	40000	4	10	8	4	5	6	7	13	3.25	4	2	6.66666666666667	4	10.5966347330961	1
0	40	1	1	5	0	2	2	2	2	2	2	3	4	1	5	5	5	5	5	40000	5	10	10	6	1	7	7	13	5	3.5	2	6.83333333333333	5	10.5966347330961	1
0	23	1	0	4	1	2	2	1	2	2	2	2	2	1	4	4	4	4	4	7500	3	10	7	2	1	5	5	13	4	2	1.83333333333333	5	3	8.9226582995244	1
1	24	1	0	4	1	2	1	3	1	1	1	3	3	1	5	5	5	1	4	70000	5	10	8	0	0	5	10	13	4	3	1.5	5.5	5	11.1562505210315	1
1	31	1	1	6	0	1	2	2	1	1	1	3	3	1	4	4	4	4	4	60000	5	10	7	8	4	5	6	13	4	3	1.33333333333333	6.66666666666667	5	11.0020998412042	1
0	30	1	1	4	1	2	2	1	3	2	1	4	4	1	2	4	4	4	3	5400	3	9	6	5	5	5	6	13	3.5	4	1.83333333333333	6	3	8.59415423255237	1
1	26	1	1	8	1	1	2	2	1	1	1	3	3	1	4	4	4	4	4	55000	5	10	7	0	1	5	7	13	4	3	1.33333333333333	5	5	10.9150884642146	1
0	28	1	1	5	1	2	2	2	2	2	2	4	4	1	4	4	4	4	4	46700	5	10	8	7	5	7	9	13	4	4	2	7.66666666666667	5	10.751499443657	1
0	26	1	1	8	1	2	1	1	1	1	1	4	4	1	4	5	5	5	5	35000	5	10	5	3	3	3	5	13	4.75	4	1.16666666666667	4.83333333333333	5	10.4631033404715	1
0	31	1	1	7	0	2	3	1	1	2	1	3	3	1	4	4	4	4	5	30000	4	8	7	2	3	3	6	13	4	3	1.66666666666667	4.83333333333333	4	10.3089526606443	1
1	32	1	1	6	1	1	1	2	1	1	1	4	4	1	4	4	2	4	4	40000	4	10	10	0	5	5	5	13	3.5	4	1.16666666666667	5.83333333333333	4	10.5966347330961	1
0	32	1	1	6	1	2	2	1	1	1	1	4	4	1	1	4	4	4	4	14000	3	10	7	1	1	7	5	13	3.25	4	1.33333333333333	5.16666666666667	3	9.5468126085974	1
0	30	1	1	6	1	1	1	3	1	2	1	3	3	1	4	4	4	4	4	35000	5	10	9	1	3	2	9	13	4	3	1.5	5.66666666666667	5	10.4631033404715	1
1	31	1	1	7	0	2	1	1	2	2	1	4	4	1	5	5	2	2	3	50000	5	10	8	3	2	2	5	13	3.5	4	1.5	5	5	10.8197782844103	1
0	40	0	1	3	1	1	1	1	1	1	1	4	4	1	2	4	4	4	4	80000	4	10	10	0	8	5	10	13	3.5	4	1	7.16666666666667	4	11.289781913656	1
1	32	1	0	7	0	1	3	1	1	1	1	1	3	1	5	4	4	5	4	10000	5	9	3	5	0	7	6	13	4.5	2	1.33333333333333	5	5	9.21034037197618	1
0	32	1	1	7	1	2	2	1	2	2	1	4	4	1	4	4	4	4	4	8400	4	10	7	0	0	4	8	13	4	4	1.66666666666667	4.83333333333333	4	9.03598698483141	1
0	32	0	1	4	1	4	4	1	1	2	2	4	4	1	2	4	2	4	2	60000	3	8	5	5	5	5	8	13	3	4	2.33333333333333	6	3	11.0020998412042	1
0	29	1	0	3	1	2	1	1	1	1	1	4	4	1	4	4	4	4	4	70000	4	10	8	6	6	7	7	11	4	4	1.16666666666667	7.33333333333333	4	11.1562505210315	1
1	28	1	1	5	0	3	2	1	1	2	1	4	3	0	5	4	2	4	4	29700	5	10	6	2	0	5	6	13	3.75	3.5	1.66666666666667	4.83333333333333	5	10.2989023247908	1
1	24	1	0	1	1	2	2	4	1	2	1	4	3	1	4	2	2	4	4	60000	4	10	6	2	2	1	5	13	3	3.5	2	4.33333333333333	4	11.0020998412042	1
1	40	1	1	3	0	2	3	3	2	2	2	2	3	1	4	4	4	4	4	45000	5	10	10	5	5	8	8	13	4	2.5	2.33333333333333	7.66666666666667	5	10.7144177687525	1
0	33	1	1	7	0	3	3	2	2	2	2	2	2	1	2	2	2	4	2	25000	4	10	5	0	3	3	5	13	2.5	2	2.33333333333333	4.33333333333333	4	10.1266311038503	1
0	30	1	0	7	1	2	2	1	2	2	2	3	3	1	4	4	4	3	4	40000	3	9	7	5	6	7	7	13	3.75	3	1.83333333333333	6.83333333333333	3	10.5966347330961	1
1	35	1	1	7	0	2	4	2	2	2	1	4	4	1	4	2	4	4	4	45000	4	10	8	1	4	5	9	13	3.5	4	2.16666666666667	6.16666666666667	4	10.7144177687525	1
0	34	1	1	3	1	2	2	2	2	2	1	2	3	1	2	4	4	4	4	24000	4	10	6	5	4	5	5	13	3.5	2.5	1.83333333333333	5.83333333333333	4	10.0858091093301	1
0	20	1	0	4	0	1	1	2	2	1	1	2	2	1	4	5	5	4	4	10000	5	10	10	0	2	2	2	13	4.5	2	1.33333333333333	4.33333333333333	5	9.21034037197618	1
0	32	1	1	4	0	2	1	1	3	2	2	3	3	0	2	4	4	4	4	2100	5	10	5	0	0	5	8	13	3.5	3	1.83333333333333	4.66666666666667	5	7.64969262371151	1
1	29	1	1	9	0	2	2	4	1	1	1	2	3	1	1	1	1	1	1	48000	3	10	8	2	0	0	5	13	1	2.5	1.83333333333333	4.16666666666667	3	10.77895628989	1
0	28	1	1	9	0	1	2	1	1	2	1	3	3	1	4	4	4	4	4	25200	4	9	6	4	3	4	7	13	4	3	1.33333333333333	5.5	4	10.1345992734995	1
1	18	1	0	6	1	2	2	1	1	1	1	3	3	1	4	2	2	2	2	3300	5	10	5	0	0	5	10	13	2.5	3	1.33333333333333	5	5	8.10167774745457	1
1	36	1	1	4	0	1	1	1	1	1	1	3	3	1	4	3	4	4	4	50000	5	10	8	2	1	8	10	13	3.75	3	1	6.5	5	10.8197782844103	1
0	36	1	1	4	1	2	1	1	2	2	1	4	2	1	2	5	4	4	4	25000	5	8	5	1	1	5	4	13	3.75	3	1.5	4	5	10.1266311038503	1
1	24	1	1	7	0	2	2	1	2	2	1	2	4	1	4	4	2	4	2	36000	4	10	7	3	2	2	5	13	3.5	3	1.66666666666667	4.83333333333333	4	10.4912742174382	1
1	62	1	1	2	0	3	1	1	1	1	1	2	1	1	5	4	4	4	4	6000	5	10	10	0	0	0	5	13	4.25	1.5	1.33333333333333	4.16666666666667	5	8.69951474821019	1
1	23	1	0	4	0	2	2	2	2	2	2	4	4	1	4	4	4	4	4	65000	5	10	8	5	5	5	10	13	4	4	2	7.16666666666667	5	11.0821425488778	1
1	29	1	1	4	1	2	2	2	2	2	2	4	3	1	4	4	2	2	2	92000	5	10	7	5	3	4	10	13	3	3.5	2	6.5	5	11.4295438560312	1
1	35	1	0	5	0	2	2	2	2	2	1	2	3	1	2	2	3	4	3	3000	3	10	10	5	8	9	9	13	2.75	2.5	1.83333333333333	8.5	3	8.00636756765025	1
1	20	1	0	5	1	2	2	3	2	2	1	3	3	1	4	5	5	5	4	30000	4	10	8	0	0	5	5	13	4.75	3	2	4.66666666666667	4	10.3089526606443	1
1	42	1	0	5	0	1	1	1	2	1	1	4	4	1	2	5	5	4	4	6000	4	10	10	2	1	5	9	13	4	4	1.16666666666667	6.16666666666667	4	8.69951474821019	1
1	20	1	0	5	0	1	1	1	2	1	1	3	3	1	2	2	2	2	2	30000	4	10	6	1	0	5	7	13	2	3	1.16666666666667	4.83333333333333	4	10.3089526606443	1
0	26	1	1	3	0	1	1	1	1	1	1	4	4	1	4	4	4	4	4	8000	5	10	6	0	0	3	7	13	4	4	1	4.33333333333333	5	8.98719682066197	1
1	31	1	1	3	1	4	1	2	1	1	1	2	3	1	3	3	3	3	3	50000	1	10	5	5	0	3	3	32	3	2.5	1.66666666666667	4.33333333333333	1	10.8197782844103	1
0	35	0	1	4	1	2	1	1	1	2	1	4	3	1	4	4	4	2	4	50400	5	10	9	4	5	8	8	61	3.5	3.5	1.33333333333333	7.33333333333333	5	10.8277464540595	0
0	51	0	1	2	1	2	2	1	1	1	1	4	4	1	2	4	4	2	4	9300	3	10	6	2	2	2	3	62	3	4	1.33333333333333	4.16666666666667	3	9.13776967914135	0
1	29	1	1	5	0	2	1	1	1	1	1	4	4	1	2	1	5	5	4	43000	5	10	0	0	0	0	0	45	3.25	4	1.16666666666667	1.66666666666667	5	10.6689553946757	0
1	29	1	1	3	1	2	1	1	1	1	1	4	4	1	2	2	2	4	2	45000	4	10	2	0	0	0	6	12	2.5	4	1.16666666666667	3	4	10.7144177687525	1
1	36	1	1	4	1	1	1	1	1	1	1	4	4	1	4	3	2	4	4	10200	3	10	8	0	2	3	6	13	3.25	4	1	4.83333333333333	3	9.23014299927236	1
1	36	0	1	6	1	2	1	1	1	1	1	4	4	1	2	2	3	1	2	60000	5	9	6	1	6	6	9	53	2	4	1.16666666666667	6.16666666666667	5	11.0020998412042	0
1	29	1	1	3	1	2	2	2	1	1	1	2	4	1	2	3	2	4	4	50000	4	10	9	5	5	5	5	33	2.75	3	1.5	6.5	4	10.8197782844103	1
0	34	1	1	7	0	2	2	1	1	1	1	4	3	1	4	3	3	3	4	2700	3	7	3	1	1	3	3	51	3.25	3.5	1.33333333333333	3	3	7.90100705199242	0
0	27	0	1	3	1	2	1	2	2	2	2	3	3	1	4	5	5	5	4	20000	4	10	8	6	5	5	5	14	4.75	3	1.83333333333333	6.5	4	9.90348755253613	0
0	28	1	1	2	0	4	4	2	3	3	2	3	4	1	4	4	4	4	5	24000	2	8	5	2	1	3	5	33	4	3.5	3	4	2	10.0858091093301	1
1	34	1	1	3	0	4	2	3	1	2	2	2	4	1	1	2	2	4	2	38000	5	10	5	2	1	1	6	62	2.25	3	2.33333333333333	4.16666666666667	5	10.5453414387085	0
0	30	0	1	2	1	1	2	1	1	1	1	3	3	1	4	4	5	4	4	40000	4	10	8	5	5	7	8	21	4.25	3	1.16666666666667	7.16666666666667	4	10.5966347330961	1
0	30	1	1	3	1	2	2	1	2	2	2	2	2	1	4	4	4	4	4	70000	5	10	5	0	0	5	7	61	4	2	1.83333333333333	4.5	5	11.1562505210315	0
0	40	0	1	6	1	2	1	1	1	2	1	4	4	1	4	5	5	5	4	36000	1	10	8	5	4	5	8	37	4.75	4	1.33333333333333	6.66666666666667	1	10.4912742174382	1
1	40	1	1	6	1	1	1	1	1	1	1	3	3	1	4	3	4	3	4	60000	5	10	9	2	0	3	4	37	3.5	3	1	4.66666666666667	5	11.0020998412042	1
0	23	1	0	1	1	2	2	2	2	2	2	2	2	1	2	5	4	1	2	25000	5	10	5	5	0	0	8	14	3	2	2	4.66666666666667	5	10.1266311038503	0
1	28	1	1	1	1	2	2	1	1	1	1	2	3	1	4	4	4	4	4	55000	4	10	8	2	1	5	3	41	4	2.5	1.33333333333333	4.83333333333333	4	10.9150884642146	0
0	29	1	0	3	1	2	1	1	2	2	1	2	3	1	3	5	5	4	4	31000	4	10	7	3	4	6	7	14	4.25	2.5	1.5	6.16666666666667	4	10.3417424834673	0
1	24	1	0	1	1	1	1	1	1	1	1	2	2	1	4	4	4	4	4	42000	5	10	8	5	5	5	8	32	4	2	1	6.83333333333333	5	10.6454248972655	1
1	22	1	0	3	0	2	1	1	1	2	1	4	3	1	4	5	5	5	5	3300	5	10	8	5	5	7	9	14	4.75	3.5	1.33333333333333	7.33333333333333	5	8.10167774745457	0
1	38	1	1	4	1	1	1	1	1	1	1	3	3	1	4	5	5	4	4	30000	4	10	7	6	5	6	6	14	4.5	3	1	6.66666666666667	4	10.3089526606443	0
0	35	0	1	4	1	2	1	2	1	1	1	3	4	1	4	5	4	4	4	20000	5	10	8	7	5	8	8	14	4.25	3.5	1.33333333333333	7.66666666666667	5	9.90348755253613	0
0	34	0	1	3	1	2	2	2	2	2	1	3	3	1	4	4	4	4	4	110000	4	10	7	5	5	6	7	14	4	3	1.83333333333333	6.66666666666667	4	11.6082356447746	0
1	43	1	1	4	0	1	1	1	1	2	1	1	1	1	4	4	4	4	4	20000	5	10	10	4	4	1	10	14	4	1	1.16666666666667	6.5	5	9.90348755253613	0
0	43	1	1	4	0	1	1	1	1	1	1	4	3	1	4	4	4	4	4	15000	5	10	8	0	0	6	7	14	4	3.5	1	5.16666666666667	5	9.61580548008435	0
1	34	0	1	3	1	1	1	1	1	1	1	2	2	1	4	4	4	4	4	120000	3	10	5	0	1	2	3	14	4	2	1	3.5	3	11.6952470217642	0
0	27	1	1	3	0	2	2	1	2	2	2	2	3	1	2	4	4	2	3	1000	5	10	5	3	4	8	9	14	3	2.5	1.83333333333333	6.5	5	6.90775527898214	0
1	34	1	1	5	1	2	2	4	1	2	1	3	2	1	3	3	1	1	3	37000	3	10	5	0	3	3	7	14	2	2.5	2	4.66666666666667	3	10.5186731916264	0
0	35	1	1	5	1	1	1	1	1	1	1	3	3	1	3	4	4	3	3	20000	4	10	9	0	0	3	10	14	3.5	3	1	5.33333333333333	4	9.90348755253613	0
1	33	1	1	6	0	1	2	1	1	1	1	2	3	1	4	4	2	4	4	80000	5	10	8	5	5	8	8	14	3.5	2.5	1.16666666666667	7.33333333333333	5	11.289781913656	0
0	30	1	1	6	0	1	1	2	1	1	1	2	2	1	4	4	4	4	4	6000	4	9	5	5	3	5	8	14	4	2	1.16666666666667	5.83333333333333	4	8.69951474821019	0
1	41	1	1	6	1	1	1	1	1	1	1	4	3	1	2	2	4	4	4	20000	5	10	7	0	0	2	8	14	3	3.5	1	4.5	5	9.90348755253613	0
0	40	1	1	6	0	2	2	2	1	2	1	4	3	1	4	4	4	4	4	15000	4	10	6	1	2	5	9	14	4	3.5	1.66666666666667	5.5	4	9.61580548008435	0
0	34	0	1	3	1	2	2	1	2	2	1	3	3	1	2	4	4	4	3	33000	4	10	7	7	6	6	8	61	3.5	3	1.66666666666667	7.33333333333333	4	10.4042628404486	0
1	31	0	1	3	1	4	4	3	2	2	1	2	2	1	3	5	4	4	4	105000	4	10	5	1	3	5	7	14	4	2	2.66666666666667	5.16666666666667	4	11.5617156291397	0
1	39	0	1	6	1	1	1	1	1	1	1	3	4	1	4	5	5	5	5	30000	5	10	5	0	1	5	5	14	4.75	3.5	1	4.33333333333333	5	10.3089526606443	0
0	25	0	0	3	1	3	2	3	2	2	1	2	3	1	5	5	5	5	4	55000	4	10	5	5	1	5	7	14	5	2.5	2.16666666666667	5.5	4	10.9150884642146	0
1	26	1	0	3	1	1	1	1	1	1	1	2	2	1	2	2	2	2	3	14000	5	10	5	5	5	5	5	14	2	2	1	5.83333333333333	5	9.5468126085974	0
1	42	0	1	4	1	1	1	2	1	2	1	3	3	1	4	4	4	4	4	50000	4	10	8	5	4	8	8	14	4	3	1.33333333333333	7.16666666666667	4	10.8197782844103	0
0	30	0	1	6	1	1	1	1	1	1	1	3	3	1	5	5	5	5	5	90000	5	10	10	8	2	10	10	14	5	3	1	8.33333333333333	5	11.4075649493124	0
1	41	0	1	3	1	2	1	2	1	1	1	3	3	1	2	2	4	2	2	50000	4	10	5	5	1	6	8	14	2.5	3	1.33333333333333	5.83333333333333	4	10.8197782844103	0
0	42	0	1	3	1	1	1	1	1	1	1	3	4	1	4	2	4	4	4	60000	4	10	6	4	5	6	7	14	3.5	3.5	1	6.33333333333333	4	11.0020998412042	0
1	34	0	1	5	1	2	2	2	2	2	1	4	4	1	4	4	4	4	4	50000	4	9	6	4	3	5	8	14	4	4	1.83333333333333	5.83333333333333	4	10.8197782844103	0
0	39	1	1	5	0	2	2	2	2	2	1	3	3	0	4	3	3	4	4	15000	4	10	9	7	2	8	8	14	3.5	3	1.83333333333333	7.33333333333333	4	9.61580548008435	0
1	40	1	1	5	0	2	2	3	1	1	2	2	3	1	2	4	4	4	4	30000	5	9	8	5	5	5	5	14	3.5	2.5	1.83333333333333	6.16666666666667	5	10.3089526606443	0
0	36	1	1	3	1	2	2	1	1	2	1	3	3	1	2	3	3	3	3	3000	4	10	7	5	4	7	8	14	2.75	3	1.5	6.83333333333333	4	8.00636756765025	0
1	43	1	1	3	0	2	2	1	2	1	1	3	4	1	4	4	4	4	4	70000	5	8	6	0	0	4	6	14	4	3.5	1.5	4	5	11.1562505210315	0
0	44	0	1	3	0	2	1	1	1	2	1	4	4	1	3	3	3	3	3	10000	4	10	5	0	0	4	5	14	3	4	1.33333333333333	4	4	9.21034037197618	0
1	54	0	1	2	1	2	1	1	1	1	1	4	4	1	5	4	5	5	5	120000	5	10	8	8	6	7	8	14	4.75	4	1.16666666666667	7.83333333333333	5	11.6952470217642	0
0	48	0	1	2	1	2	2	2	2	2	1	4	4	1	5	4	4	4	4	50000	5	10	8	6	3	5	5	14	4.25	4	1.83333333333333	6.16666666666667	5	10.8197782844103	0
0	39	0	1	3	1	2	1	1	1	2	1	3	3	1	4	5	4	4	4	3900	5	10	10	5	5	8	10	14	4.25	3	1.33333333333333	8	5	8.26873183211774	0
0	44	0	0	2	1	2	2	1	3	1	1	3	3	1	4	4	4	4	4	54000	3	10	9	3	5	5	8	14	4	3	1.66666666666667	6.66666666666667	3	10.8967393255464	0
1	36	0	1	3	1	2	1	3	2	2	1	3	3	0	4	4	4	4	4	1e+05	4	10	8	2	5	3	4	12	4	3	1.83333333333333	5.33333333333333	4	11.5129254649702	1
1	33	1	1	5	1	2	2	2	1	1	1	2	3	1	3	4	4	3	3	40000	4	10	8	6	6	6	8	14	3.5	2.5	1.5	7.33333333333333	4	10.5966347330961	0
0	31	1	1	5	1	2	1	4	2	2	2	3	3	1	3	2	2	3	2	30000	4	10	6	4	2	2	5	14	2.5	3	2.16666666666667	4.83333333333333	4	10.3089526606443	0
0	25	1	1	3	1	4	4	1	4	4	4	4	1	1	2	2	2	4	2	20000	5	10	1	0	0	0	10	14	2.5	2.5	3.5	3.5	5	9.90348755253613	0
1	29	1	1	6	1	2	2	1	2	1	1	3	4	1	4	4	4	4	4	30000	3	10	6	0	3	2	5	14	4	3.5	1.5	4.33333333333333	3	10.3089526606443	0
0	29	1	1	6	1	1	1	2	2	2	1	2	2	0	2	4	4	4	4	12000	4	9	7	6	1	5	7	14	3.5	2	1.5	5.83333333333333	4	9.39266192877014	0
0	21	1	0	3	1	4	2	2	2	2	2	3	3	1	2	4	5	5	4	2000	4	8	5	4	2	7	8	14	4	3	2.33333333333333	5.66666666666667	4	7.60090245954208	0
0	26	1	1	4	0	4	2	3	4	3	1	4	3	1	4	5	4	5	5	20000	3	8	5	0	2	5	8	14	4.5	3.5	2.83333333333333	4.66666666666667	3	9.90348755253613	0
0	43	1	1	4	0	2	2	2	2	2	2	3	3	1	2	4	4	4	4	10000	5	10	9	0	5	5	8	14	3.5	3	2	6.16666666666667	5	9.21034037197618	0
1	43	0	1	4	0	2	2	1	2	2	1	1	4	1	4	4	4	4	4	35000	5	10	9	1	5	4	4	14	4	2.5	1.66666666666667	5.5	5	10.4631033404715	0
0	27	1	0	1	1	2	1	2	1	2	1	4	4	1	4	4	4	4	4	30000	5	10	9	7	3	5	10	14	4	4	1.5	7.33333333333333	5	10.3089526606443	0
0	25	1	0	1	1	2	1	1	2	1	1	3	3	1	4	4	5	4	4	16000	5	10	9	0	3	5	10	14	4.25	3	1.33333333333333	6.16666666666667	5	9.68034400122192	0
1	41	1	1	4	0	2	1	1	1	1	1	4	4	1	4	4	4	4	4	50000	5	10	10	0	1	4	7	14	4	4	1.16666666666667	5.33333333333333	5	10.8197782844103	0
0	20	1	0	4	0	2	2	1	3	2	1	2	2	1	4	3	3	1	4	4700	3	9	5	1	1	3	6	14	2.75	2	1.83333333333333	4.16666666666667	3	8.45531778769815	0
1	34	1	1	7	0	1	1	1	4	2	1	1	1	1	4	4	4	4	4	58000	5	10	5	1	2	2	4	14	4	1	1.66666666666667	4	5	10.9681982895286	0
0	32	1	1	1	0	2	2	3	2	2	1	3	3	1	2	2	2	2	2	40000	3	8	5	1	1	3	6	14	2	3	2	4	3	10.5966347330961	0
0	36	1	1	6	0	1	1	1	1	1	1	4	4	1	1	4	4	4	2	8000	5	10	9	0	2	5	9	14	3.25	4	1	5.83333333333333	5	8.98719682066197	0
1	38	1	1	1	0	2	2	2	2	2	1	4	3	1	4	2	2	2	4	60000	5	10	8	0	0	5	5	14	2.5	3.5	1.83333333333333	4.66666666666667	5	11.0020998412042	0
1	23	1	0	2	0	2	1	1	1	2	1	4	4	1	3	2	2	1	2	50000	3	9	5	2	2	3	5	14	2	4	1.33333333333333	4.33333333333333	3	10.8197782844103	0
1	29	1	1	6	0	1	2	1	1	1	1	3	3	1	4	4	4	4	4	40000	5	10	7	1	1	2	3	14	4	3	1.16666666666667	4	5	10.5966347330961	0
0	44	1	1	1	0	1	2	1	2	2	1	4	2	1	2	4	4	2	4	20000	5	10	7	2	0	2	8	14	3	3	1.5	4.83333333333333	5	9.90348755253613	0
0	23	1	0	1	1	2	2	1	1	1	1	3	3	1	1	4	3	5	3	35000	5	10	10	5	2	6	7	14	3.25	3	1.33333333333333	6.66666666666667	5	10.4631033404715	0
0	40	1	1	4	0	2	1	1	1	1	1	4	4	1	4	4	3	4	3	10000	5	10	7	1	5	6	9	14	3.75	4	1.16666666666667	6.33333333333333	5	9.21034037197618	0
0	26	1	0	1	1	2	1	2	2	2	1	3	4	1	4	4	2	2	4	7000	4	10	8	6	3	6	8	11	3	3.5	1.66666666666667	6.83333333333333	4	8.85366542803745	1
1	23	0	0	1	1	2	2	1	2	2	1	3	3	1	2	4	3	2	3	30000	4	10	7	4	5	2	5	14	2.75	3	1.66666666666667	5.5	4	10.3089526606443	0
1	43	1	0	2	0	2	1	3	1	1	1	1	1	0	3	5	4	1	3	20000	5	10	5	0	0	0	5	14	3.25	1	1.5	3.33333333333333	5	9.90348755253613	0
0	43	1	0	2	0	4	4	2	4	3	1	1	2	0	4	4	4	1	4	20000	5	10	10	0	0	0	8	14	3.25	1.5	3	4.66666666666667	5	9.90348755253613	0
1	29	0	0	1	1	2	2	1	2	2	1	3	3	1	4	4	4	4	4	65000	5	10	10	6	6	6	6	64	4	3	1.66666666666667	7.33333333333333	5	11.0821425488778	0
0	29	1	0	1	1	2	3	4	2	2	2	2	2	1	4	4	4	4	4	30000	3	10	7	5	2	5	7	11	4	2	2.5	6	3	10.3089526606443	1
1	30	0	0	1	0	1	1	1	1	1	1	4	4	1	4	4	4	5	5	36000	5	10	10	10	5	5	10	11	4.25	4	1	8.33333333333333	5	10.4912742174382	1
0	19	1	0	1	0	2	2	1	1	1	1	4	4	1	2	4	4	2	4	32000	5	10	8	3	1	6	9	14	3	4	1.33333333333333	6.16666666666667	5	10.3734911817819	0
1	57	1	1	3	0	1	1	1	1	2	1	4	4	1	3	2	3	1	3	20000	2	10	9	1	3	4	0	14	2.25	4	1.16666666666667	4.5	2	9.90348755253613	0
1	30	1	1	1	0	1	1	1	1	1	1	2	3	1	4	4	3	4	3	50000	5	10	10	3	3	2	2	14	3.75	2.5	1	5	5	10.8197782844103	0
1	22	1	0	1	0	1	1	1	1	1	1	4	4	1	4	3	5	4	4	7500	5	10	10	5	6	8	8	33	4	4	1	7.83333333333333	5	8.9226582995244	1
1	35	1	1	6	0	1	3	1	1	1	1	4	4	1	4	2	2	2	2	30000	4	8	8	2	0	2	3	14	2.5	4	1.33333333333333	3.83333333333333	4	10.3089526606443	0
1	33	1	0	1	0	2	2	4	4	2	1	3	2	0	1	2	2	1	1	10000	2	7	5	5	3	5	5	14	1.5	2.5	2.5	5	2	9.21034037197618	0
0	32	0	1	3	1	1	1	1	1	2	1	4	4	1	5	4	4	4	4	25000	4	10	8	5	5	5	8	14	4.25	4	1.16666666666667	6.83333333333333	4	10.1266311038503	0
1	21	1	0	2	0	4	3	4	1	1	1	4	2	1	3	3	2	4	2	15000	5	10	4	4	3	4	7	15	3	3	2.33333333333333	5.33333333333333	5	9.61580548008435	0
1	24	1	0	1	1	2	2	1	1	2	1	4	4	1	3	3	3	3	4	15000	3	10	5	5	0	5	3	14	3	4	1.5	4.66666666666667	3	9.61580548008435	0
1	34	1	1	5	0	1	1	1	1	1	1	4	4	1	4	2	4	4	4	50000	5	10	8	5	5	5	5	14	3.5	4	1	6.33333333333333	5	10.8197782844103	0
1	25	1	0	4	1	1	1	1	1	1	1	4	4	1	4	4	4	2	4	36000	5	10	8	4	5	7	8	14	3.5	4	1	7	5	10.4912742174382	0
1	38	1	1	1	0	2	2	1	2	2	1	3	2	1	4	4	4	3	4	22000	5	10	7	2	2	2	2	12	3.75	2.5	1.66666666666667	4.16666666666667	5	9.99879773234045	1
0	38	1	1	4	0	1	2	1	2	1	1	3	3	1	5	5	4	5	5	30000	5	10	5	1	1	3	10	14	4.75	3	1.33333333333333	5	5	10.3089526606443	0
1	35	1	1	7	0	1	2	1	2	1	1	3	3	1	4	4	4	4	4	12000	5	10	8	0	5	6	7	14	4	3	1.33333333333333	6	5	9.39266192877014	0
1	25	1	0	1	1	1	2	1	2	1	1	4	4	1	3	4	5	4	4	35000	4	10	6	3	0	5	8	14	4	4	1.33333333333333	5.33333333333333	4	10.4631033404715	0
0	18	1	0	3	0	2	1	1	1	1	1	3	3	1	3	3	3	4	4	1000	4	9	5	5	3	4	6	14	3.25	3	1.16666666666667	5.33333333333333	4	6.90775527898214	0
1	41	1	1	8	0	4	4	3	4	4	3	4	4	0	2	1	2	2	1	2000	5	10	10	0	1	10	10	14	1.75	4	3.66666666666667	6.83333333333333	5	7.60090245954208	0
0	17	1	0	8	1	3	2	2	3	2	1	2	2	1	4	4	2	2	4	5500	3	5	5	2	2	3	2	14	3	2	2.16666666666667	3.16666666666667	3	8.61250337122056	0
1	25	1	1	5	0	1	1	1	3	3	3	3	3	1	5	5	4	4	4	48000	5	10	10	0	0	10	10	14	4.5	3	2	6.66666666666667	5	10.77895628989	0
1	42	1	1	4	0	2	2	3	1	2	2	4	3	0	4	4	2	4	4	1e+05	5	9	3	0	0	1	1	14	3.5	3.5	2	2.33333333333333	5	11.5129254649702	0
1	39	1	1	5	0	1	1	2	1	2	1	2	2	1	4	2	2	2	2	50000	5	8	5	0	0	0	0	14	2.5	2	1.33333333333333	2.16666666666667	5	10.8197782844103	0
0	25	0	1	3	1	2	2	2	1	2	1	2	3	1	4	4	4	4	4	30000	4	9	7	7	2	8	8	14	4	2.5	1.66666666666667	6.83333333333333	4	10.3089526606443	0
1	22	0	0	3	1	2	2	3	2	2	1	3	3	1	4	4	4	4	4	6200	4	10	8	6	5	8	8	14	4	3	2	7.5	4	8.73230457103318	0
1	24	1	0	5	0	1	3	1	1	1	1	3	3	1	4	4	4	5	4	25000	4	9	7	4	2	5	7	14	4.25	3	1.33333333333333	5.66666666666667	4	10.1266311038503	0
1	26	0	0	4	1	2	1	4	2	2	1	4	4	1	2	2	2	2	2	30000	4	10	9	0	3	1	5	14	2	4	2	4.66666666666667	4	10.3089526606443	0
1	44	0	1	5	1	2	2	1	2	2	1	4	4	1	4	4	4	4	4	25000	5	10	8	7	0	7	8	14	4	4	1.66666666666667	6.66666666666667	5	10.1266311038503	0
1	24	1	0	4	0	2	2	3	2	1	1	2	3	1	4	4	2	2	4	40000	4	10	5	5	0	5	8	14	3	2.5	1.83333333333333	5.5	4	10.5966347330961	0
0	26	1	0	3	1	2	2	1	2	1	1	3	3	1	4	5	4	4	4	22500	5	10	8	0	0	5	6	14	4.25	3	1.5	4.83333333333333	5	10.0212705881925	0
0	24	0	0	1	1	2	2	1	1	2	1	4	4	1	4	5	5	5	4	88000	3	10	6	5	0	6	8	11	4.75	4	1.5	5.83333333333333	3	11.3850920934603	1
1	27	1	0	6	1	1	1	2	1	1	1	2	4	0	3	4	3	3	3	3500	3	8	7	4	6	6	7	14	3.25	3	1.16666666666667	6.33333333333333	3	8.1605182474775	0
1	37	1	1	4	0	2	2	2	2	2	2	4	4	1	1	2	2	2	2	20000	1	10	9	0	0	0	0	14	1.75	4	2	3.16666666666667	1	9.90348755253613	0
1	35	1	1	7	0	1	2	3	2	3	2	3	3	1	5	5	5	4	4	43200	4	10	8	6	5	3	4	14	4.75	3	2.16666666666667	6	4	10.6735957742322	0
1	25	1	0	3	1	1	1	2	1	1	1	4	4	1	4	5	4	5	4	20000	5	10	9	8	4	3	9	14	4.5	4	1.16666666666667	7.16666666666667	5	9.90348755253613	0
1	32	1	1	4	0	1	1	1	1	1	1	4	4	1	4	4	5	4	4	25000	5	10	5	1	0	2	10	14	4.25	4	1	4.66666666666667	5	10.1266311038503	0
1	43	0	1	4	0	2	1	1	1	1	1	3	3	1	4	5	5	5	5	36000	5	10	10	0	1	5	10	14	4.75	3	1.16666666666667	6	5	10.4912742174382	0
0	26	1	1	2	1	2	2	1	2	2	1	2	2	1	4	4	4	1	4	20000	5	10	7	1	0	5	6	13	3.25	2	1.66666666666667	4.83333333333333	5	9.90348755253613	1
0	23	1	0	1	1	1	1	1	1	1	1	4	4	1	2	4	4	4	2	24000	4	10	9	1	1	5	9	14	3.5	4	1	5.83333333333333	4	10.0858091093301	0
1	23	1	0	1	1	1	1	1	1	2	1	4	4	1	4	5	5	5	4	1e+05	5	10	5	0	3	0	7	11	4.75	4	1.16666666666667	4.16666666666667	5	11.5129254649702	1
1	30	1	1	8	1	2	1	3	1	2	1	2	2	0	3	5	4	5	4	52000	3	10	5	0	0	0	5	14	4.25	2	1.66666666666667	3.33333333333333	3	10.8589989975636	0
0	29	1	1	8	1	3	2	2	1	1	1	3	3	1	4	4	4	4	4	20000	5	9	9	0	0	5	8	14	4	3	1.66666666666667	5.16666666666667	5	9.90348755253613	0
0	27	1	1	8	1	1	1	1	1	2	1	4	4	1	3	3	3	3	3	12000	5	10	8	5	0	5	5	14	3	4	1.16666666666667	5.5	5	9.39266192877014	0
0	26	1	1	3	1	3	2	2	2	3	1	2	2	1	4	4	4	4	4	7000	3	10	6	0	2	3	6	14	4	2	2.16666666666667	4.5	3	8.85366542803745	0
0	43	1	1	6	0	2	2	4	3	3	1	2	2	0	5	5	5	1	4	7500	3	8	6	5	0	5	6	14	4	2	2.5	5	3	8.9226582995244	0
0	22	1	0	6	1	1	1	4	2	1	1	3	4	0	4	4	4	2	4	1700	5	5	3	1	1	1	5	14	3.5	3.5	1.66666666666667	2.66666666666667	5	7.43838353004431	0
0	23	1	0	4	1	2	4	2	2	1	2	3	2	1	4	4	2	4	4	11200	3	10	5	5	5	5	8	14	3.5	2.5	2.16666666666667	6.33333333333333	3	9.32366905728319	0
1	27	1	1	4	0	2	4	1	1	1	1	1	2	1	3	3	3	3	3	25000	5	10	5	0	0	6	7	14	3	1.5	1.66666666666667	4.66666666666667	5	10.1266311038503	0
1	26	1	0	3	0	1	2	1	1	1	1	2	4	1	4	4	5	4	4	26100	4	10	7	5	1	6	8	14	4.25	3	1.16666666666667	6.16666666666667	4	10.1696905933108	0
0	23	1	0	5	1	2	2	2	2	2	1	3	3	1	2	2	2	3	2	8000	5	10	8	2	1	3	5	14	2.25	3	1.83333333333333	4.83333333333333	5	8.98719682066197	0
1	29	1	1	4	1	1	1	1	1	1	1	3	4	1	4	4	4	5	5	36000	5	10	6	3	2	3	9	14	4.25	3.5	1	5.5	5	10.4912742174382	0
1	27	0	0	3	1	1	1	1	1	1	1	4	4	1	2	5	4	3	4	21000	4	10	7	6	3	6	6	14	3.5	4	1	6.33333333333333	4	9.95227771670556	0
1	44	1	1	4	0	1	1	1	1	1	1	3	3	1	4	4	4	4	4	35000	4	10	7	2	0	4	8	14	4	3	1	5.16666666666667	4	10.4631033404715	0
0	31	0	1	3	1	2	2	3	1	1	1	2	2	1	4	5	3	3	3	3000	4	10	5	1	1	5	7	14	3.75	2	1.66666666666667	4.83333333333333	4	8.00636756765025	0
1	36	1	1	9	0	1	2	1	2	2	2	2	3	0	4	4	4	2	3	7500	5	10	6	6	2	1	6	14	3.5	2.5	1.66666666666667	5.16666666666667	5	8.9226582995244	0
0	29	1	1	6	1	1	1	1	1	1	1	2	2	1	4	4	2	4	4	10000	3	10	3	0	1	5	8	14	3.5	2	1	4.5	3	9.21034037197618	0
0	27	1	1	6	0	2	1	1	1	1	1	4	4	1	2	4	3	1	2	20000	4	8	3	6	2	5	9	14	2.5	4	1.16666666666667	5.5	4	9.90348755253613	0
1	24	1	0	6	0	2	2	1	2	2	1	3	4	1	2	2	1	1	2	20000	5	10	5	3	0	5	10	14	1.5	3.5	1.66666666666667	5.5	5	9.90348755253613	0
1	28	1	1	7	1	1	1	4	1	1	1	2	4	1	3	3	3	5	3	70000	5	10	5	0	0	6	8	14	3.5	3	1.5	4.83333333333333	5	11.1562505210315	0
1	28	1	0	5	1	1	2	1	1	1	1	3	4	1	3	2	1	2	3	120000	5	10	7	2	5	3	5	14	2	3.5	1.16666666666667	5.33333333333333	5	11.6952470217642	0
1	23	1	0	4	0	2	2	1	2	2	1	3	3	1	4	4	2	4	3	4000	4	10	7	3	2	5	7	14	3.5	3	1.66666666666667	5.66666666666667	4	8.29404964010203	0
1	31	1	1	6	0	1	1	1	1	1	1	3	3	1	5	4	5	5	5	54000	5	10	7	6	3	6	7	14	4.75	3	1	6.5	5	10.8967393255464	0
1	34	1	1	9	1	2	2	1	1	1	1	3	4	1	1	1	1	1	2	21600	3	5	5	5	5	5	5	14	1	3.5	1.33333333333333	5	3	9.98044859367226	0
1	32	1	1	5	0	1	1	1	1	1	1	4	4	1	4	3	2	2	3	72000	4	10	8	5	3	3	5	14	2.75	4	1	5.66666666666667	4	11.1844213979982	0
1	43	1	1	5	0	2	2	2	2	2	1	3	4	1	4	4	3	3	4	36000	5	10	7	0	0	7	8	14	3.5	3.5	1.83333333333333	5.33333333333333	5	10.4912742174382	0
0	31	1	1	9	1	3	3	2	1	2	1	2	4	1	1	4	4	4	4	15000	3	10	7	2	0	3	9	14	3.25	3	2	5.16666666666667	3	9.61580548008435	0
1	63	0	1	5	0	2	2	1	2	2	2	3	2	1	1	4	2	1	1	5000	5	10	5	1	1	1	2	14	2	2.5	1.83333333333333	3.33333333333333	5	8.51719319141624	0
1	32	0	1	5	0	2	2	2	1	1	1	3	3	1	5	4	5	2	4	30000	5	10	8	2	0	7	7	14	4	3	1.5	5.66666666666667	5	10.3089526606443	0
0	31	1	1	5	0	2	2	2	2	2	2	3	3	1	4	4	4	4	4	7000	4	8	7	2	2	4	6	14	4	3	2	4.83333333333333	4	8.85366542803745	0
1	40	1	1	5	0	2	1	1	1	1	1	2	3	1	4	4	2	4	4	30000	4	8	7	1	1	3	5	14	3.5	2.5	1.16666666666667	4.16666666666667	4	10.3089526606443	0
1	37	1	1	1	0	2	2	2	2	2	1	4	4	1	2	1	1	2	2	30000	3	10	8	5	5	5	6	14	1.5	4	1.83333333333333	6.5	3	10.3089526606443	0
0	35	1	1	4	0	3	2	2	2	2	1	2	3	0	2	4	4	4	4	3000	4	10	8	0	0	5	7	14	3.5	2.5	2	5	4	8.00636756765025	0
1	24	1	0	3	1	2	1	1	1	1	1	2	3	1	2	2	2	2	2	40000	3	10	10	1	5	5	5	14	2	2.5	1.16666666666667	6	3	10.5966347330961	0
1	35	0	1	3	1	2	2	2	2	2	2	3	3	1	4	5	5	5	4	150000	3	9	8	5	5	4	8	61	4.75	3	2	6.5	3	11.9183905730784	0
0	34	0	1	3	1	2	2	3	3	2	2	3	2	1	4	4	4	4	4	60000	3	10	6	5	3	5	9	61	4	2.5	2.33333333333333	6.33333333333333	3	11.0020998412042	0
1	23	1	0	3	1	3	3	2	3	2	2	2	2	1	2	5	3	4	3	23000	3	10	6	6	6	6	7	14	3.5	2	2.5	6.83333333333333	3	10.0432494949113	0
1	35	1	1	6	0	2	2	3	1	1	1	1	1	1	4	4	4	4	4	50000	4	10	7	1	3	7	6	14	4	1	1.66666666666667	5.66666666666667	4	10.8197782844103	0
1	31	1	1	4	1	1	1	2	1	1	1	3	3	1	3	4	4	4	4	30000	5	10	8	6	5	5	10	14	3.75	3	1.16666666666667	7.33333333333333	5	10.3089526606443	0
1	32	0	1	3	1	1	1	2	1	1	1	3	3	0	3	2	3	2	3	130000	4	10	7	7	5	5	8	12	2.5	3	1.16666666666667	7	4	11.7752897294377	1
0	26	0	0	1	1	1	2	3	1	1	1	3	3	1	4	5	5	5	5	7500	5	10	10	8	6	8	10	11	4.75	3	1.5	8.66666666666667	5	8.9226582995244	1
1	28	0	0	2	1	1	1	1	1	1	1	4	4	1	2	4	5	2	2	3000	5	10	5	0	3	3	5	14	3.25	4	1	4.33333333333333	5	8.00636756765025	0
1	41	0	1	2	1	2	2	1	1	1	1	3	2	1	4	4	4	4	4	15000	4	10	5	0	0	3	3	14	4	2.5	1.33333333333333	3.5	4	9.61580548008435	0
0	24	0	0	1	1	1	1	1	1	1	1	3	4	1	4	5	5	4	4	25000	5	10	5	5	5	8	8	12	4.5	3.5	1	6.83333333333333	5	10.1266311038503	1
1	30	0	1	5	1	1	1	2	1	1	1	3	3	1	5	5	5	5	4	25000	4	10	6	1	5	5	6	14	5	3	1.16666666666667	5.5	4	10.1266311038503	0
0	27	0	0	5	1	2	1	1	1	1	1	3	3	1	4	4	4	4	4	30000	4	10	8	2	1	6	10	14	4	3	1.16666666666667	6.16666666666667	4	10.3089526606443	0
1	38	0	1	3	1	2	1	3	3	2	1	2	2	0	2	5	3	1	3	70000	3	10	5	2	3	3	5	14	2.75	2	2	4.66666666666667	3	11.1562505210315	0
1	27	0	0	3	1	2	2	3	1	2	1	2	2	1	4	5	3	3	4	72000	4	10	6	0	3	6	4	14	3.75	2	1.83333333333333	4.83333333333333	4	11.1844213979982	0
0	26	0	0	4	1	2	2	1	1	1	1	3	3	1	4	4	4	4	4	25000	5	9	7	7	1	7	7	14	4	3	1.33333333333333	6.33333333333333	5	10.1266311038503	0
1	29	0	1	3	1	1	1	1	1	1	1	3	3	1	4	4	4	4	4	36000	4	10	5	0	0	5	5	14	4	3	1	4.16666666666667	4	10.4912742174382	0
1	40	0	1	4	0	1	4	1	1	1	1	3	3	1	4	4	4	4	4	20000	5	10	8	2	0	3	10	14	4	3	1.5	5.5	5	9.90348755253613	0
0	42	0	1	4	0	1	1	1	1	1	1	4	4	1	1	4	4	4	3	23040	5	10	8	0	0	5	5	14	3.25	4	1	4.66666666666667	5	10.0449871148098	0
0	42	0	1	6	0	2	1	2	2	2	1	2	3	1	3	3	3	3	3	30000	4	10	5	5	0	6	8	14	3	2.5	1.66666666666667	5.66666666666667	4	10.3089526606443	0
1	21	0	0	5	1	2	2	1	1	1	1	3	4	1	3	4	4	4	3	1260	4	10	4	4	0	8	8	14	3.75	3.5	1.33333333333333	5.66666666666667	4	7.13886699994552	0
1	29	0	1	4	0	1	1	2	2	2	1	3	4	1	2	4	3	3	4	8000	5	10	8	2	5	7	8	14	3	3.5	1.5	6.66666666666667	5	8.98719682066197	0
1	24	0	0	3	1	2	1	1	1	2	1	3	3	1	2	4	4	4	2	3001	5	10	6	5	5	7	7	14	3.5	3	1.33333333333333	6.66666666666667	5	8.00670084544037	0
1	26	1	1	4	0	2	3	1	3	1	1	3	3	1	4	2	2	2	4	30000	5	10	5	5	0	7	10	14	2.5	3	1.83333333333333	6.16666666666667	5	10.3089526606443	0
1	23	1	0	1	0	2	4	4	1	1	1	2	1	1	5	4	2	1	1	50000	4	10	5	4	2	1	6	14	3	1.5	2.16666666666667	4.66666666666667	4	10.8197782844103	0
1	49	1	1	4	0	3	1	1	1	1	1	4	4	1	5	5	5	5	4	20000	5	10	10	3	2	2	5	14	5	4	1.33333333333333	5.33333333333333	5	9.90348755253613	0
0	21	1	0	1	1	2	2	2	2	2	2	3	2	1	1	4	4	2	2	4800	5	10	8	6	0	7	8	46	2.75	2.5	2	6.5	5	8.47637119689598	0
1	31	0	1	3	1	2	2	3	1	2	1	2	2	1	4	4	4	2	4	60000	4	10	8	3	5	3	5	14	3.5	2	1.83333333333333	5.66666666666667	4	11.0020998412042	0
1	31	1	1	9	0	1	3	2	1	1	1	4	3	1	4	3	3	3	3	12000	5	10	8	7	5	7	9	14	3.25	3.5	1.5	7.66666666666667	5	9.39266192877014	0
1	30	1	1	3	0	2	1	1	1	1	1	2	2	1	2	2	2	4	2	40000	4	8	7	5	5	3	7	14	2.5	2	1.16666666666667	5.83333333333333	4	10.5966347330961	0
1	35	1	1	3	0	2	1	1	1	1	1	4	4	1	2	4	2	4	4	51600	5	10	5	2	1	5	8	14	3	4	1.16666666666667	5.16666666666667	5	10.8512769514697	0
0	28	1	1	3	0	3	1	3	3	3	1	3	3	0	2	4	2	4	3	200	5	10	5	2	1	5	10	14	3	3	2.33333333333333	5.5	5	5.29831736654804	0
1	66	1	0	1	0	1	1	1	3	1	1	1	1	1	4	4	4	4	4	9000	1	10	5	0	0	6	10	14	4	1	1.33333333333333	5.16666666666667	1	9.10497985631836	0
0	25	1	0	7	1	2	1	3	2	1	1	2	1	1	2	2	4	4	4	5000	3	10	5	3	4	3	4	14	3	1.5	1.66666666666667	4.83333333333333	3	8.51719319141624	0
0	44	1	1	2	0	1	1	3	1	2	1	4	3	1	4	4	4	4	4	21600	5	10	8	2	2	2	10	14	4	3.5	1.5	5.66666666666667	5	9.98044859367226	0
1	23	1	0	1	1	2	2	2	2	2	1	3	4	1	3	5	4	4	4	6000	4	10	8	9	7	5	9	14	4	3.5	1.83333333333333	8	4	8.69951474821019	0
1	21	1	0	1	1	2	2	2	1	2	1	2	2	1	4	4	4	3	3	6000	5	10	5	0	1	5	7	14	3.75	2	1.66666666666667	4.66666666666667	5	8.69951474821019	0
1	29	0	0	1	1	1	1	2	2	2	2	4	3	0	4	5	5	5	4	150000	4	10	5	5	4	4	6	46	4.75	3.5	1.66666666666667	5.66666666666667	4	11.9183905730784	0
1	30	0	1	13	1	2	2	1	1	1	1	3	4	1	4	3	4	2	4	36000	3	10	10	0	1	10	6	14	3.25	3.5	1.33333333333333	6.16666666666667	3	10.4912742174382	0
0	34	1	1	13	1	2	2	1	1	2	1	4	2	1	5	5	5	5	5	1e+05	5	5	2	0	0	0	3	14	5	3	1.5	1.66666666666667	5	11.5129254649702	0
0	27	0	1	1	1	2	1	2	1	1	1	3	3	1	5	4	5	5	5	33600	5	10	6	1	3	3	8	14	4.75	3	1.33333333333333	5.16666666666667	5	10.4222813459513	0
1	29	1	0	3	0	2	2	2	1	1	1	2	2	1	5	3	2	2	4	30000	5	10	8	1	5	7	7	14	3	2	1.5	6.33333333333333	5	10.3089526606443	0
1	34	1	1	4	0	1	2	1	1	1	1	3	4	1	5	4	5	3	5	50000	5	10	5	5	1	1	5	14	4.25	3.5	1.16666666666667	4.5	5	10.8197782844103	0
1	33	0	1	3	1	2	2	1	2	2	1	2	2	1	4	2	3	3	3	60000	5	10	6	5	5	8	8	14	3	2	1.66666666666667	7	5	11.0020998412042	0
0	26	0	0	2	1	2	2	3	2	2	1	4	4	1	4	4	4	3	4	70000	3	9	5	3	2	3	4	14	3.75	4	2	4.33333333333333	3	11.1562505210315	0
1	35	1	0	6	0	2	2	2	2	2	1	4	4	1	3	3	2	4	3	54240	5	10	5	0	1	3	0	14	3	4	1.83333333333333	3.16666666666667	5	10.9011739226143	0
0	64	1	1	2	0	3	2	2	2	1	1	2	1	0	4	4	4	4	4	300	5	9	8	0	0	5	8	14	4	1.5	1.83333333333333	5	5	5.7037824746562	0
0	29	0	1	3	1	3	3	2	3	3	2	3	3	1	3	4	3	3	3	30000	4	10	5	3	2	2	4	14	3.25	3	2.66666666666667	4.33333333333333	4	10.3089526606443	0
0	44	0	1	4	0	1	1	1	1	2	1	4	4	1	4	3	3	3	3	12000	5	10	4	0	0	3	6	14	3.25	4	1.16666666666667	3.83333333333333	5	9.39266192877014	0
1	43	1	1	5	0	1	1	1	1	1	1	3	4	0	2	3	2	2	2	20000	4	10	7	3	2	5	7	14	2.25	3.5	1	5.66666666666667	4	9.90348755253613	0
1	43	1	1	3	0	3	3	3	1	1	1	2	1	1	4	3	3	3	3	33000	5	10	8	0	0	1	5	14	3.25	1.5	2	4	5	10.4042628404486	0
0	41	1	1	3	1	2	1	2	1	2	1	3	4	1	4	4	4	4	4	30000	5	10	10	1	1	5	5	14	4	3.5	1.5	5.33333333333333	5	10.3089526606443	0
1	27	1	0	5	0	2	2	2	2	1	2	3	4	1	4	4	4	4	4	48000	5	10	8	5	5	7	8	14	4	3.5	1.83333333333333	7.16666666666667	5	10.77895628989	0
1	30	1	1	6	0	2	2	1	1	1	1	3	4	1	4	2	2	4	2	4000	4	9	5	5	3	3	5	14	3	3.5	1.33333333333333	5	4	8.29404964010203	0
1	26	1	0	6	1	1	1	2	1	2	1	4	4	1	4	4	4	4	4	62800	4	10	8	1	1	6	8	14	4	4	1.33333333333333	5.66666666666667	4	11.0477103524563	0
0	29	1	1	5	1	1	1	1	1	2	1	4	4	1	3	4	4	2	3	48000	5	10	8	5	5	5	8	14	3.25	4	1.16666666666667	6.83333333333333	5	10.77895628989	0
0	31	1	1	4	0	4	1	3	1	3	1	4	3	1	2	4	5	2	4	14400	5	10	6	6	0	5	7	14	3.25	3.5	2.16666666666667	5.66666666666667	5	9.57498348556409	0
1	23	1	0	1	0	1	1	1	1	1	1	3	3	1	4	4	4	4	4	4500	4	10	8	2	1	5	10	14	4	3	1	6	4	8.41183267575841	0
0	28	1	1	2	1	2	2	2	2	2	2	2	2	1	2	2	4	1	2	28000	4	9	8	0	0	0	3	14	2.25	2	2	3.33333333333333	4	10.2399597891573	0
1	20	1	0	4	0	3	1	2	1	1	1	3	3	1	4	5	5	4	4	7000	4	10	8	5	2	2	8	11	4.5	3	1.5	5.83333333333333	4	8.85366542803745	1
1	49	1	1	2	0	3	2	2	2	2	1	3	2	1	4	4	1	4	4	50000	2	6	7	6	7	3	4	14	3.25	2.5	2	5.5	2	10.8197782844103	0
1	26	1	0	1	1	1	3	2	2	2	1	3	3	1	2	3	1	2	2	7000	4	10	10	5	5	5	9	14	2	3	1.83333333333333	7.33333333333333	4	8.85366542803745	0
0	24	1	0	1	1	2	2	2	1	2	1	4	3	1	4	4	4	4	4	36000	4	10	5	1	1	5	5	14	4	3.5	1.66666666666667	4.5	4	10.4912742174382	0
0	38	1	1	5	0	2	2	3	2	1	1	4	3	1	2	2	2	4	2	8000	3	10	5	0	0	5	8	14	2.5	3.5	1.83333333333333	4.66666666666667	3	8.98719682066197	0
0	33	1	1	4	0	1	2	2	1	1	1	2	4	1	5	5	5	4	5	20000	5	10	8	0	1	5	8	11	4.75	3	1.33333333333333	5.33333333333333	5	9.90348755253613	1
1	33	1	1	5	0	2	2	2	2	2	2	3	2	1	4	4	4	4	4	30000	5	10	10	7	7	5	10	11	4	2.5	2	8.16666666666667	5	10.3089526606443	1
1	33	1	1	8	1	2	2	2	2	2	1	3	3	1	4	2	4	4	4	60000	4	10	8	5	5	5	8	14	3.5	3	1.83333333333333	6.83333333333333	4	11.0020998412042	0
0	32	1	1	8	1	3	1	3	1	1	1	3	4	1	4	4	4	4	4	2000	5	10	8	3	0	3	8	14	4	3.5	1.66666666666667	5.33333333333333	5	7.60090245954208	0
1	33	1	1	4	0	3	3	3	3	3	4	2	1	0	1	1	1	1	1	15000	5	10	1	0	0	0	0	14	1	1.5	3.16666666666667	1.83333333333333	5	9.61580548008435	0
0	22	1	0	1	1	2	2	1	1	1	1	3	3	1	4	4	4	5	4	50000	4	10	8	8	6	8	8	11	4.25	3	1.33333333333333	8	4	10.8197782844103	1
0	46	1	1	6	0	3	1	1	2	1	1	4	4	0	4	4	3	3	4	25000	4	10	5	1	1	2	5	14	3.5	4	1.5	4	4	10.1266311038503	0
1	47	0	1	5	0	2	2	3	2	2	1	3	3	1	3	3	2	3	3	48000	3	10	8	5	5	5	3	14	2.75	3	2	6	3	10.77895628989	0
0	43	0	1	3	1	1	1	1	1	1	1	4	4	1	4	4	3	3	4	38000	5	10	10	5	8	9	9	14	3.5	4	1	8.5	5	10.5453414387085	0
1	44	0	1	3	1	1	2	2	1	1	1	3	3	1	4	5	5	5	4	38400	5	10	10	5	5	5	9	14	4.75	3	1.33333333333333	7.33333333333333	5	10.5558127385758	0
1	29	1	1	1	1	2	2	1	2	2	2	2	2	1	2	2	2	2	2	40000	4	10	5	3	3	6	8	14	2	2	1.83333333333333	5.83333333333333	4	10.5966347330961	0
0	39	0	1	5	1	2	2	3	1	2	1	3	3	0	4	2	5	5	4	52000	3	9	7	5	2	6	8	14	4	3	1.83333333333333	6.16666666666667	3	10.8589989975636	0
0	31	0	1	3	1	2	2	3	1	2	2	2	2	0	2	2	1	3	3	60000	1	10	5	0	0	1	5	14	2	2	2	3.5	1	11.0020998412042	0
1	28	1	0	1	0	2	2	2	3	2	1	2	2	1	4	3	4	3	4	30000	5	10	6	5	5	7	1	14	3.5	2	2	5.66666666666667	5	10.3089526606443	0
0	22	1	0	1	1	2	1	1	2	2	1	2	2	1	2	5	5	5	4	6000	3	10	6	0	3	5	6	14	4.25	2	1.5	5	3	8.69951474821019	0
1	25	1	1	8	1	2	1	1	1	1	1	3	3	1	2	4	4	4	4	30000	5	10	9	5	4	7	9	14	3.5	3	1.16666666666667	7.33333333333333	5	10.3089526606443	0
1	23	1	0	8	1	2	1	1	1	1	1	3	3	1	4	4	4	4	4	50000	5	10	9	5	5	7	8	14	4	3	1.16666666666667	7.33333333333333	5	10.8197782844103	0
0	40	1	1	5	0	1	1	1	1	1	1	3	3	1	3	3	3	3	3	1500	5	8	5	0	1	5	5	14	3	3	1	4	5	7.3132203870903	0
1	43	1	1	5	0	1	1	1	4	1	1	1	3	1	4	4	4	4	5	35000	4	8	5	0	0	5	5	14	4	2	1.5	3.83333333333333	4	10.4631033404715	0
1	20	1	0	5	0	1	1	3	2	1	1	1	1	1	4	4	4	4	4	30000	5	10	5	3	1	1	10	14	4	1	1.5	5	5	10.3089526606443	0
1	36	1	1	6	1	2	2	2	2	2	1	2	3	1	4	5	5	4	4	50000	4	10	7	0	0	1	5	14	4.5	2.5	1.83333333333333	3.83333333333333	4	10.8197782844103	0
1	22	1	0	5	1	1	1	1	1	1	1	2	1	1	4	4	5	1	4	23000	2	10	8	3	0	1	3	14	3.5	1.5	1	4.16666666666667	2	10.0432494949113	0
0	23	1	0	4	0	1	1	2	1	1	1	1	3	1	5	5	4	5	5	20000	3	10	8	5	2	3	5	14	4.75	2	1.16666666666667	5.5	3	9.90348755253613	0
1	23	1	0	3	1	1	1	1	1	2	1	4	4	1	2	3	1	5	3	26400	5	10	8	0	0	1	5	14	2.75	4	1.16666666666667	4	5	10.1811192891344	0
1	27	1	1	4	0	2	2	2	1	1	2	2	1	1	3	3	2	2	3	35000	3	10	5	0	3	3	7	14	2.5	1.5	1.66666666666667	4.66666666666667	3	10.4631033404715	0
1	31	0	1	9	1	2	2	2	2	2	2	2	2	1	4	2	2	2	3	40000	5	10	5	3	0	0	8	14	2.5	2	2	4.33333333333333	5	10.5966347330961	0
1	38	1	1	3	0	1	2	1	1	1	1	3	3	1	4	4	4	2	4	24000	5	10	5	0	0	0	5	14	3.5	3	1.16666666666667	3.33333333333333	5	10.0858091093301	0
1	43	1	1	4	0	1	1	1	1	1	1	3	3	1	4	3	3	4	3	54000	5	10	5	0	0	0	10	14	3.5	3	1	4.16666666666667	5	10.8967393255464	0
0	40	1	1	4	0	1	2	2	1	1	2	4	4	1	4	4	5	4	4	21600	5	10	5	0	0	0	9	14	4.25	4	1.5	4	5	9.98044859367226	0
1	32	1	1	6	0	2	2	3	2	2	2	1	2	1	2	2	2	4	2	20000	3	10	5	0	0	0	0	14	2.5	1.5	2.16666666666667	2.5	3	9.90348755253613	0
0	29	1	1	6	1	2	3	2	1	2	2	2	3	1	2	4	4	4	4	1600	4	10	6	3	2	4	5	14	3.5	2.5	2	5	4	7.37775890822787	0
0	26	1	1	6	1	2	2	1	1	1	1	3	3	1	4	3	3	3	3	30000	5	10	7	1	0	2	8	14	3.25	3	1.33333333333333	4.66666666666667	5	10.3089526606443	0
0	23	1	0	2	1	1	1	1	1	1	1	4	4	1	4	4	4	4	4	10000	4	9	6	5	5	6	8	14	4	4	1	6.5	4	9.21034037197618	0
1	29	1	1	6	0	2	1	2	2	2	1	2	3	0	3	3	3	3	3	40000	5	10	2	0	0	1	5	14	3	2.5	1.66666666666667	3	5	10.5966347330961	0
1	44	1	1	3	0	1	2	2	2	2	3	2	2	1	3	3	3	3	3	30000	5	10	10	9	5	6	10	14	3	2	2	8.33333333333333	5	10.3089526606443	0
1	42	0	1	4	0	2	2	1	2	2	1	2	2	1	1	3	1	1	2	30000	3	10	8	0	5	6	8	14	1.5	2	1.66666666666667	6.16666666666667	3	10.3089526606443	0
1	44	1	1	4	1	1	2	1	1	1	1	1	2	0	3	2	3	3	3	40000	3	10	5	0	0	4	7	14	2.75	1.5	1.16666666666667	4.33333333333333	3	10.5966347330961	0
1	30	1	1	7	0	2	1	1	1	1	1	3	3	1	3	4	3	4	3	50000	5	10	8	3	1	3	5	14	3.5	3	1.16666666666667	5	5	10.8197782844103	0
0	26	1	1	5	0	2	1	1	1	1	1	4	4	1	5	5	5	4	5	40000	5	10	8	5	5	7	8	14	4.75	4	1.16666666666667	7.16666666666667	5	10.5966347330961	0
1	30	1	1	5	1	3	3	1	1	1	1	2	2	1	2	4	4	1	3	30000	5	10	2	3	1	0	7	14	2.75	2	1.66666666666667	3.83333333333333	5	10.3089526606443	0
1	27	1	1	4	0	2	1	2	1	2	1	3	3	1	3	3	3	4	3	44000	4	10	10	5	6	0	0	14	3.25	3	1.5	5.16666666666667	4	10.6919449129004	0
1	30	1	1	1	0	2	2	4	4	2	2	4	4	1	4	5	5	5	4	25000	5	10	7	0	0	0	5	11	4.75	4	2.66666666666667	3.66666666666667	5	10.1266311038503	1
1	24	1	0	4	0	4	2	4	2	2	1	3	2	1	1	3	3	4	2	18000	3	10	9	0	3	5	5	14	2.75	2.5	2.5	5.33333333333333	3	9.7981270368783	0
1	25	1	0	1	1	2	1	1	1	1	1	4	4	1	2	4	2	2	2	13000	2	10	5	5	6	0	8	14	2.5	4	1.16666666666667	5.66666666666667	2	9.47270463644367	0
0	28	1	1	2	0	2	2	3	2	2	2	4	3	1	5	5	5	4	5	48000	5	10	6	5	1	2	7	14	4.75	3.5	2.16666666666667	5.16666666666667	5	10.77895628989	0
1	37	1	1	7	0	2	2	3	2	1	1	3	2	1	2	2	2	2	2	35000	4	10	6	1	3	4	5	14	2	2.5	1.83333333333333	4.83333333333333	4	10.4631033404715	0
0	24	1	1	2	0	2	2	1	1	1	1	2	3	1	4	5	4	4	4	6000	3	9	6	0	1	1	7	53	4.25	2.5	1.33333333333333	4	3	8.69951474821019	0
0	39	1	1	4	1	1	1	1	1	1	1	2	3	1	4	5	3	3	3	19200	4	10	7	1	2	2	8	14	3.75	2.5	1	5	4	9.86266555801587	0
0	33	1	1	4	0	2	1	1	1	1	1	4	4	1	4	5	2	5	4	12000	5	10	8	1	0	5	8	14	4	4	1.16666666666667	5.33333333333333	5	9.39266192877014	0
1	30	1	1	9	1	1	1	1	1	1	2	1	1	1	4	4	4	4	4	30000	5	10	5	5	1	5	1	14	4	1	1.16666666666667	4.5	5	10.3089526606443	0
0	30	0	1	9	1	2	1	3	1	1	1	3	3	1	4	4	2	4	4	32400	4	10	8	6	6	6	7	14	3.5	3	1.5	7.16666666666667	4	10.3859137017804	0
1	31	1	1	6	0	1	1	1	1	1	1	3	4	1	3	2	2	2	2	40000	5	10	8	3	3	1	8	14	2.25	3.5	1	5.5	5	10.5966347330961	0
0	27	1	1	6	1	3	2	2	1	2	1	2	2	1	4	2	5	4	4	13000	4	10	5	4	1	4	9	14	3.75	2	1.83333333333333	5.5	4	9.47270463644367	0
0	41	1	1	6	1	2	2	2	2	2	1	3	2	1	4	4	4	4	4	20000	3	10	5	0	0	5	5	14	4	2.5	1.83333333333333	4.16666666666667	3	9.90348755253613	0
1	27	1	1	7	0	1	1	1	2	1	2	2	3	1	4	4	3	4	4	15000	5	10	5	0	0	0	6	14	3.75	2.5	1.33333333333333	3.5	5	9.61580548008435	0
1	27	0	1	1	1	1	1	2	4	1	1	2	2	1	3	5	3	5	3	50000	4	9	5	0	1	0	2	14	4	2	1.66666666666667	2.83333333333333	4	10.8197782844103	0
0	40	1	1	2	1	2	2	3	2	2	2	2	2	0	2	4	4	2	2	18000	3	10	4	0	0	0	4	32	3	2	2.16666666666667	3	3	9.7981270368783	1
0	44	1	1	4	0	3	2	2	2	3	1	1	1	0	4	5	4	2	4	14000	5	10	5	3	4	4	10	14	3.75	1	2.16666666666667	6	5	9.5468126085974	0
1	21	1	0	4	1	1	1	2	2	1	1	4	4	1	4	5	4	4	4	50000	5	10	7	0	5	10	7	14	4.25	4	1.33333333333333	6.5	5	10.8197782844103	0
1	29	1	1	3	1	2	2	3	1	1	1	2	2	1	2	3	2	2	2	54000	4	10	8	5	7	8	9	14	2.25	2	1.66666666666667	7.83333333333333	4	10.8967393255464	0
0	23	1	0	3	1	3	2	3	2	2	1	2	2	1	2	4	4	4	4	15600	4	10	8	0	0	8	8	14	3.5	2	2.16666666666667	5.66666666666667	4	9.65502619323763	0
0	32	0	1	3	1	2	1	3	1	1	1	4	4	1	4	5	4	4	4	18000	4	10	7	3	2	3	7	14	4.25	4	1.5	5.33333333333333	4	9.7981270368783	0
1	25	0	0	1	1	1	1	1	1	1	1	2	4	1	4	5	5	4	4	1e+05	4	10	8	6	3	6	7	51	4.5	3	1	6.66666666666667	4	11.5129254649702	0
0	23	0	0	1	1	2	2	1	2	2	1	3	3	1	2	4	3	3	3	30000	4	10	5	0	3	3	5	14	3	3	1.66666666666667	4.33333333333333	4	10.3089526606443	0
1	25	0	0	1	1	2	2	1	2	2	1	4	4	1	4	4	4	4	4	40800	4	10	5	2	4	3	6	44	4	4	1.66666666666667	5	4	10.6164373603923	1
1	23	1	0	1	1	2	2	1	2	2	1	4	4	0	4	4	4	2	4	118800	4	10	10	0	5	5	10	11	3.5	4	1.66666666666667	6.66666666666667	4	11.6851966859107	1
0	19	1	0	4	1	1	1	2	1	1	1	4	4	1	2	5	4	4	4	12000	5	10	5	2	2	2	5	14	3.75	4	1.16666666666667	4.33333333333333	5	9.39266192877014	0
1	48	1	1	3	0	2	1	1	1	1	1	1	1	1	4	4	4	2	4	36000	5	10	8	5	4	4	5	14	3.5	1	1.16666666666667	6	5	10.4912742174382	0
1	36	1	1	4	0	2	3	4	3	1	1	2	2	1	2	1	2	2	1	60000	4	10	7	0	0	0	0	14	1.75	2	2.33333333333333	2.83333333333333	4	11.0020998412042	0
1	51	1	1	4	0	1	1	1	1	1	1	3	3	0	4	3	3	2	4	10000	5	10	5	0	0	2	8	14	3	3	1	4.16666666666667	5	9.21034037197618	0
1	36	0	1	6	1	1	2	1	1	1	1	2	2	1	4	2	4	1	4	30000	5	10	8	0	3	5	7	14	2.75	2	1.16666666666667	5.5	5	10.3089526606443	0
1	28	0	0	4	1	2	2	1	1	1	1	3	3	1	3	4	3	4	3	26000	4	10	8	1	4	3	3	14	3.5	3	1.33333333333333	4.83333333333333	4	10.1658518170036	0
0	28	0	0	4	1	2	1	1	1	1	1	3	3	1	3	4	5	5	4	18000	5	10	7	5	0	8	8	14	4.25	3	1.16666666666667	6.33333333333333	5	9.7981270368783	0
1	40	0	1	9	1	2	2	2	1	1	1	4	4	0	2	3	3	3	2	13000	5	10	9	2	3	7	8	14	2.75	4	1.5	6.5	5	9.47270463644367	0
1	37	0	1	9	0	2	1	2	1	1	1	4	4	1	3	5	5	5	4	40000	5	10	8	0	2	8	8	14	4.5	4	1.33333333333333	6	5	10.5966347330961	0
1	24	0	0	3	1	2	2	2	2	2	1	2	2	1	3	3	2	2	3	30000	3	9	8	3	1	6	9	14	2.5	2	1.83333333333333	6	3	10.3089526606443	0
0	26	0	0	3	1	1	1	1	2	1	1	3	3	1	4	5	5	4	4	20000	4	8	6	4	6	6	7	14	4.5	3	1.16666666666667	6.16666666666667	4	9.90348755253613	0
0	33	0	1	3	1	2	1	1	1	2	1	4	4	0	2	5	4	4	4	63000	4	10	5	2	3	5	6	14	3.75	4	1.33333333333333	5.16666666666667	4	11.0508900053737	0
1	41	0	1	4	1	1	1	1	1	1	1	3	3	1	3	5	3	3	4	38400	5	10	5	0	0	10	10	14	3.5	3	1	5.83333333333333	5	10.5558127385758	0
1	37	0	1	6	1	2	2	2	2	2	1	3	3	1	3	4	4	5	4	50000	5	10	6	0	3	9	9	14	4	3	1.83333333333333	6.16666666666667	5	10.8197782844103	0
0	32	1	1	6	1	1	1	1	1	1	1	3	3	1	4	4	4	4	4	14400	4	10	8	3	3	6	7	14	4	3	1	6.16666666666667	4	9.57498348556409	0
0	22	0	0	1	1	1	2	2	2	1	1	4	2	1	4	5	4	4	4	25000	5	10	0	0	1	8	10	11	4.25	3	1.5	4.83333333333333	5	10.1266311038503	1
1	33	0	1	3	1	2	1	3	3	2	1	1	2	0	1	1	1	1	1	10000	5	10	5	0	3	5	3	14	1	1.5	2	4.33333333333333	5	9.21034037197618	0
0	27	1	1	3	1	2	2	1	2	2	1	3	3	1	4	5	4	4	4	40000	4	8	6	6	6	7	7	14	4.25	3	1.66666666666667	6.66666666666667	4	10.5966347330961	0
1	28	1	1	7	1	1	1	2	1	1	1	4	4	1	3	3	3	3	3	50000	5	10	8	8	7	5	5	13	3	4	1.16666666666667	7.16666666666667	5	10.8197782844103	1
1	24	1	0	3	1	2	2	3	3	2	2	2	2	1	4	4	4	2	4	30000	4	10	7	3	1	6	6	13	3.5	2	2.33333333333333	5.5	4	10.3089526606443	1
1	47	0	1	3	0	1	1	1	1	1	1	3	3	1	4	2	2	5	3	40000	5	10	8	5	0	6	6	35	3.25	3	1	5.83333333333333	5	10.5966347330961	1
0	28	0	0	3	1	4	3	4	2	2	1	2	4	1	4	4	5	4	4	70000	5	9	5	5	3	5	7	37	4.25	3	2.66666666666667	5.66666666666667	5	11.1562505210315	1
0	23	1	1	3	1	1	1	1	1	1	1	4	4	1	2	2	3	1	2	7500	5	10	2	0	2	6	10	21	2	4	1	5	5	8.9226582995244	1
0	27	1	1	6	0	2	3	2	1	1	1	2	3	1	4	4	5	5	4	1720	4	10	6	0	0	5	5	41	4.5	2.5	1.66666666666667	4.33333333333333	4	7.4500795698075	0
0	29	0	1	3	0	2	2	2	2	2	2	2	2	1	2	4	3	2	3	12000	5	8	5	5	5	5	5	23	2.75	2	2	5.5	5	9.39266192877014	0
1	33	1	1	6	1	1	1	2	1	1	1	3	3	1	4	4	3	4	4	27000	5	9	9	0	5	7	9	32	3.75	3	1.16666666666667	6.5	5	10.2035921449865	1
1	27	0	0	3	1	1	1	1	1	1	1	3	4	1	5	5	5	5	5	30000	3	10	5	0	0	5	8	50	5	3.5	1	4.66666666666667	3	10.3089526606443	0
1	46	1	1	2	0	2	2	2	1	2	2	2	2	1	2	4	4	2	4	18000	5	10	8	4	1	2	10	44	3	2	1.83333333333333	5.83333333333333	5	9.7981270368783	1
0	36	0	1	3	1	2	1	1	1	2	2	2	2	1	4	4	4	4	4	60000	3	8	3	1	1	5	5	37	4	2	1.5	3.83333333333333	3	11.0020998412042	1
1	28	0	1	2	1	1	1	1	1	1	1	3	4	1	4	5	5	4	5	60000	5	10	6	0	5	0	5	62	4.5	3.5	1	4.33333333333333	5	11.0020998412042	0
0	32	0	1	3	1	2	2	1	1	1	1	4	3	1	4	4	4	4	4	5000	3	9	8	5	6	6	7	41	4	3.5	1.33333333333333	6.83333333333333	3	8.51719319141624	0
1	32	0	1	6	1	1	1	1	1	1	1	3	3	1	3	2	3	4	3	20000	4	10	8	6	6	7	7	41	3	3	1	7.33333333333333	4	9.90348755253613	0
1	32	1	1	3	0	1	1	1	1	1	1	3	4	1	4	4	4	4	4	60500	4	10	10	8	0	0	5	44	4	3.5	1	5.5	4	11.0103986440189	1
0	36	0	1	4	1	1	1	1	1	2	1	2	2	1	2	4	4	2	4	60000	5	9	7	5	3	5	9	62	3	2	1.16666666666667	6.33333333333333	5	11.0020998412042	0
0	33	1	1	5	1	2	1	2	1	1	1	2	2	1	2	4	4	5	4	20000	3	10	5	1	0	5	6	43	3.75	2	1.33333333333333	4.5	3	9.90348755253613	0
1	32	1	1	4	1	2	2	1	1	1	1	1	1	1	2	2	2	2	2	60000	3	10	8	0	2	0	0	37	2	1	1.33333333333333	3.33333333333333	3	11.0020998412042	1
1	32	1	1	5	0	1	1	1	1	1	1	4	4	1	4	4	4	4	4	60000	5	10	8	7	4	5	7	44	4	4	1	6.83333333333333	5	11.0020998412042	1
1	56	0	1	3	1	1	2	1	1	1	1	4	4	1	2	4	2	4	2	31800	3	9	5	5	2	3	6	44	3	4	1.16666666666667	5	3	10.3672215687683	1
1	32	1	1	3	0	2	2	3	1	1	1	3	4	1	2	4	4	1	2	60000	5	9	0	0	0	0	1	44	2.75	3.5	1.66666666666667	1.66666666666667	5	11.0020998412042	1
1	32	1	1	6	1	2	1	1	1	1	1	3	3	1	4	4	4	4	4	36000	4	10	10	0	6	2	6	41	4	3	1.16666666666667	5.66666666666667	4	10.4912742174382	0
0	29	1	1	5	0	2	2	2	2	1	1	2	2	0	3	3	3	3	2	5000	4	10	7	3	3	4	8	45	3	2	1.66666666666667	5.83333333333333	4	8.51719319141624	0
1	39	0	1	6	0	1	1	1	1	1	1	4	4	1	3	3	3	2	3	20000	5	10	8	0	0	5	5	50	2.75	4	1	4.66666666666667	5	9.90348755253613	0
0	28	0	0	2	1	1	1	1	1	1	1	3	3	1	4	4	4	2	4	42000	4	10	5	5	2	8	8	23	3.5	3	1	6.33333333333333	4	10.6454248972655	0
1	32	0	1	3	1	2	1	1	1	1	1	3	3	1	4	4	5	1	4	65000	5	10	5	5	3	10	5	23	3.5	3	1.16666666666667	6.33333333333333	5	11.0821425488778	0
0	30	1	1	2	0	2	2	2	2	2	2	2	2	1	2	3	3	1	2	31000	3	10	1	0	0	1	5	44	2.25	2	2	2.83333333333333	3	10.3417424834673	1
0	29	1	1	5	1	1	1	1	1	1	1	4	4	1	3	1	4	5	4	45000	4	10	5	0	0	5	9	61	3.25	4	1	4.83333333333333	4	10.7144177687525	0
1	31	1	1	3	1	1	1	3	1	1	1	3	3	1	4	4	4	3	4	70000	4	10	8	0	5	7	7	62	3.75	3	1.33333333333333	6.16666666666667	4	11.1562505210315	0
1	28	0	1	3	1	2	2	3	2	2	1	3	3	1	3	3	3	4	3	32000	4	10	8	3	3	4	5	37	3.25	3	2	5.5	4	10.3734911817819	1
1	33	0	1	3	1	3	3	1	1	3	1	2	3	1	3	3	2	2	2	210000	4	10	2	4	0	3	3	11	2.5	2.5	2	3.66666666666667	4	12.2548628096996	1
1	28	1	1	4	0	1	3	2	1	1	1	3	3	0	3	4	3	3	4	34000	4	10	5	0	0	5	8	41	3.25	3	1.5	4.66666666666667	4	10.4341158035983	0
1	29	1	1	3	1	2	2	2	2	2	1	2	4	1	4	4	4	4	4	60000	5	10	7	1	0	6	7	41	4	3	1.83333333333333	5.16666666666667	5	11.0020998412042	0
1	34	1	1	3	0	2	1	2	2	1	1	3	3	0	2	3	4	3	3	60000	3	10	6	1	1	1	2	13	3	3	1.5	3.5	3	11.0020998412042	1
0	29	1	1	2	1	2	2	1	2	2	1	4	4	1	4	5	5	5	4	50000	5	10	5	2	0	5	10	13	4.75	4	1.66666666666667	5.33333333333333	5	10.8197782844103	1
0	48	0	1	4	0	2	1	2	1	1	1	2	2	1	3	3	3	3	3	20000	4	10	5	5	5	8	8	44	3	2	1.33333333333333	6.83333333333333	4	9.90348755253613	1
1	35	0	1	3	1	1	1	1	1	1	1	4	3	1	4	4	3	3	4	120000	4	10	8	8	5	8	8	31	3.5	3.5	1	7.83333333333333	4	11.6952470217642	1
0	36	1	1	8	0	2	1	2	2	2	1	2	3	1	2	4	4	4	2	20000	4	10	5	6	5	7	7	52	3.5	2.5	1.66666666666667	6.66666666666667	4	9.90348755253613	0
0	45	0	1	6	0	2	2	3	1	2	1	3	2	0	4	5	4	4	4	24000	5	10	7	2	5	1	8	53	4.25	2.5	1.83333333333333	5.5	5	10.0858091093301	0
1	46	0	1	6	0	3	4	3	2	2	2	3	3	1	3	1	2	2	2	45000	5	5	5	2	2	5	5	53	2	3	2.66666666666667	4	5	10.7144177687525	0
0	23	0	0	6	1	1	2	2	1	1	1	4	4	1	3	4	4	3	3	21000	5	10	5	0	0	2	5	53	3.5	4	1.33333333333333	3.66666666666667	5	9.95227771670556	0
1	31	1	1	3	1	3	2	1	1	2	1	3	2	1	4	4	3	2	3	60000	5	8	6	0	0	5	5	37	3.25	2.5	1.66666666666667	4	5	11.0020998412042	1
1	29	1	1	3	1	2	2	1	2	2	1	1	2	1	2	4	2	1	2	40000	5	10	4	1	0	5	7	62	2.25	1.5	1.66666666666667	4.5	5	10.5966347330961	0
0	26	1	1	6	1	1	2	1	1	1	1	2	3	1	4	4	3	3	3	12000	5	10	6	0	2	2	9	34	3.5	2.5	1.16666666666667	4.83333333333333	5	9.39266192877014	0
1	26	1	1	2	1	2	2	1	1	1	1	4	4	1	4	4	5	5	4	50000	3	10	8	0	0	0	6	11	4.5	4	1.33333333333333	4	3	10.8197782844103	1
1	26	1	1	3	0	3	1	1	2	1	2	4	4	0	3	4	3	3	4	42000	5	6	2	0	1	0	3	13	3.25	4	1.66666666666667	2	5	10.6454248972655	1
1	24	1	1	4	0	1	1	3	1	2	1	4	4	1	3	4	3	2	4	15000	4	8	7	3	2	0	6	41	3	4	1.5	4.33333333333333	4	9.61580548008435	0
1	49	1	1	4	0	3	4	1	4	1	1	4	4	1	5	5	5	5	5	35000	3	8	8	6	6	4	7	11	5	4	2.33333333333333	6.5	3	10.4631033404715	1
1	31	0	1	3	1	1	1	1	1	1	1	4	4	1	4	4	5	4	4	70000	4	10	7	5	6	7	9	41	4.25	4	1	7.33333333333333	4	11.1562505210315	0
0	30	0	1	5	1	2	2	1	2	1	1	2	2	1	4	4	4	4	4	65000	4	9	7	7	6	7	7	43	4	2	1.5	7.16666666666667	4	11.0821425488778	0
0	36	0	0	2	1	2	2	2	1	1	1	4	4	1	4	5	5	4	4	45000	5	10	8	5	0	5	5	33	4.5	4	1.5	5.5	5	10.7144177687525	1
1	36	0	0	6	0	3	4	3	1	1	1	3	2	1	4	4	3	4	4	54000	5	10	8	5	2	8	8	44	3.75	2.5	2.16666666666667	6.83333333333333	5	10.8967393255464	1
0	27	1	0	4	1	3	3	3	3	3	2	2	4	1	3	4	4	4	4	14000	4	10	0	0	0	0	0	45	3.75	3	2.83333333333333	1.66666666666667	4	9.5468126085974	0
0	26	0	1	4	1	3	3	3	3	2	2	2	2	1	2	1	2	2	2	120000	4	8	6	3	2	3	5	31	1.75	2	2.66666666666667	4.5	4	11.6952470217642	1
0	29	1	1	4	1	1	1	1	1	1	1	4	4	1	4	4	4	4	4	42000	4	10	8	3	2	4	8	35	4	4	1	5.83333333333333	4	10.6454248972655	1
1	32	0	1	3	1	2	3	2	2	2	1	2	2	1	1	1	1	1	1	1e+05	4	10	5	3	2	1	2	36	1	2	2	3.83333333333333	4	11.5129254649702	0
1	28	1	1	6	0	1	1	1	1	1	1	4	4	1	5	4	5	5	5	72000	5	10	10	0	5	6	10	37	4.75	4	1	6.83333333333333	5	11.1844213979982	1
1	19	1	0	3	1	2	1	1	1	2	1	4	4	1	4	4	4	3	4	50000	4	9	6	5	5	6	7	62	3.75	4	1.33333333333333	6.33333333333333	4	10.8197782844103	0
1	28	1	1	4	0	1	2	2	2	2	1	3	4	1	4	5	4	5	5	40000	5	10	8	0	5	9	9	41	4.5	3.5	1.66666666666667	6.83333333333333	5	10.5966347330961	0
1	26	1	1	2	0	1	1	1	1	1	1	2	3	1	5	4	5	5	5	60000	5	10	10	1	5	5	5	21	4.75	2.5	1	6	5	11.0020998412042	1
1	34	1	1	5	1	1	1	1	1	1	1	4	4	1	2	2	2	2	2	50000	5	10	7	5	5	7	7	62	2	4	1	6.83333333333333	5	10.8197782844103	0
0	31	0	1	6	1	3	2	2	1	3	2	3	3	1	3	3	3	4	4	50000	4	10	9	2	5	7	8	62	3.25	3	2.16666666666667	6.83333333333333	4	10.8197782844103	0
1	39	1	0	4	1	3	2	1	2	2	1	2	2	0	3	4	2	3	3	14640	3	8	5	3	5	1	5	41	3	2	1.83333333333333	4.5	3	9.5915127875153	0
1	41	0	1	3	1	1	4	1	1	1	1	4	4	1	4	2	2	4	4	31000	3	10	6	0	3	0	5	41	3	4	1.5	4	3	10.3417424834673	0
1	39	0	1	4	1	2	2	2	3	1	1	3	1	0	3	4	3	4	4	94000	3	8	5	0	0	4	5	41	3.5	2	1.83333333333333	3.66666666666667	3	11.4510500612521	0
1	31	1	1	3	0	2	2	3	1	2	1	3	4	1	2	4	3	1	4	33000	5	10	8	0	0	0	8	64	2.5	3.5	1.83333333333333	4.33333333333333	5	10.4042628404486	0
1	29	1	1	4	0	2	2	1	2	1	1	4	4	1	2	5	4	4	4	3500	4	9	8	7	5	8	6	13	3.75	4	1.5	7.16666666666667	4	8.1605182474775	1
1	28	1	1	5	0	2	2	1	1	1	1	4	4	1	2	2	2	4	3	19800	5	10	8	5	5	8	8	13	2.5	4	1.33333333333333	7.33333333333333	5	9.89343721668263	1
1	32	1	1	4	1	2	1	2	2	2	1	2	2	0	3	3	3	5	4	36000	3	10	8	7	5	1	5	13	3.5	2	1.66666666666667	6	3	10.4912742174382	1
1	34	1	1	4	0	2	1	1	1	1	1	3	4	1	4	3	3	3	4	40000	5	10	7	0	3	5	8	13	3.25	3.5	1.16666666666667	5.5	5	10.5966347330961	1
0	29	0	1	3	1	3	1	1	1	1	1	2	2	1	4	5	3	2	3	7000	3	10	8	7	1	2	8	14	3.5	2	1.33333333333333	6	3	8.85366542803745	0
1	31	1	1	3	1	2	1	1	1	2	1	4	4	1	4	4	4	4	4	5000	5	10	7	5	5	4	1	21	4	4	1.33333333333333	5.33333333333333	5	8.51719319141624	1
0	32	0	1	3	1	2	2	1	1	2	2	2	2	1	4	4	4	4	4	40000	3	10	5	0	4	2	5	21	4	2	1.66666666666667	4.33333333333333	3	10.5966347330961	1
1	29	0	1	3	1	1	1	1	1	1	1	4	4	1	4	4	3	3	4	50000	5	10	9	6	5	8	8	62	3.5	4	1	7.66666666666667	5	10.8197782844103	0
1	28	0	1	5	1	2	2	1	1	2	1	3	4	0	2	1	2	3	3	6000	5	10	8	0	2	0	2	23	2	3.5	1.5	3.66666666666667	5	8.69951474821019	0
1	27	1	0	2	1	1	1	2	1	1	1	2	4	1	2	5	4	4	4	80000	5	10	3	2	0	0	6	11	3.75	3	1.16666666666667	3.5	5	11.289781913656	1
1	26	1	1	5	1	2	2	2	1	1	1	2	3	1	3	4	3	4	4	20000	4	10	8	3	4	4	8	21	3.5	2.5	1.5	6.16666666666667	4	9.90348755253613	1
1	26	1	1	4	1	3	2	3	2	1	1	2	2	1	2	4	4	4	2	36000	3	9	5	3	5	2	1	37	3.5	2	2	4.16666666666667	3	10.4912742174382	1
1	25	1	1	4	0	3	2	4	3	2	2	3	2	1	4	5	5	3	5	80000	4	9	5	0	0	4	3	21	4.25	2.5	2.66666666666667	3.5	4	11.289781913656	1
0	31	0	1	2	1	2	2	1	1	2	1	3	3	1	4	4	4	4	4	35000	5	10	6	0	0	2	8	21	4	3	1.5	4.33333333333333	5	10.4631033404715	1
1	32	0	1	3	1	2	2	1	1	1	1	3	3	1	3	4	4	4	3	50000	5	10	7	6	6	6	8	41	3.75	3	1.33333333333333	7.16666666666667	5	10.8197782844103	0
0	28	1	1	3	0	1	2	2	2	2	1	3	3	1	4	4	4	4	4	5400	3	10	7	3	0	2	7	21	4	3	1.66666666666667	4.83333333333333	3	8.59415423255237	1
0	41	0	1	4	0	2	1	2	2	1	1	3	2	1	4	4	4	4	4	17000	4	10	8	1	1	7	9	41	4	2.5	1.5	6	4	9.74096862303835	0
1	33	0	1	3	1	2	2	1	1	1	1	2	4	1	4	4	4	4	4	70000	4	8	8	5	5	5	5	23	4	3	1.33333333333333	6	4	11.1562505210315	0
1	28	1	1	4	0	2	2	1	1	1	1	3	3	0	2	2	1	4	3	20000	5	10	3	0	0	5	8	41	2.25	3	1.33333333333333	4.33333333333333	5	9.90348755253613	0
0	28	0	1	2	1	2	1	2	2	2	2	3	3	1	3	4	4	4	3	25000	4	9	8	2	3	0	2	23	3.75	3	1.83333333333333	4	4	10.1266311038503	0
1	43	1	0	3	0	2	2	1	2	2	1	3	4	0	3	4	2	4	3	20000	5	10	10	5	3	5	8	36	3.25	3.5	1.66666666666667	6.83333333333333	5	9.90348755253613	0
1	27	1	1	4	0	3	4	3	2	3	2	2	1	1	1	4	2	1	3	48000	5	10	6	5	0	0	3	13	2	1.5	2.83333333333333	4	5	10.77895628989	1
1	31	1	1	4	1	1	1	2	1	1	1	3	4	1	3	4	4	3	3	15000	4	10	8	1	1	6	8	41	3.5	3.5	1.16666666666667	5.66666666666667	4	9.61580548008435	0
1	23	1	0	4	0	2	1	1	1	1	1	4	3	1	4	2	4	5	5	110000	3	10	2	0	0	9	9	41	3.75	3.5	1.16666666666667	5	3	11.6082356447746	0
1	29	1	1	6	0	2	2	2	1	1	1	2	4	1	3	2	3	3	3	39720	5	10	10	0	0	5	5	42	2.75	3	1.5	5	5	10.5896101181591	0
1	26	0	1	8	1	1	1	1	1	1	1	3	3	0	1	5	1	2	2	45000	4	10	8	4	6	3	7	42	2.25	3	1	6.33333333333333	4	10.7144177687525	0
1	50	1	1	3	0	2	2	1	2	2	1	2	2	0	4	3	4	3	3	24000	4	10	4	1	3	8	8	44	3.5	2	1.66666666666667	5.66666666666667	4	10.0858091093301	1
0	35	1	1	6	1	1	1	1	1	1	1	2	3	1	4	4	4	4	4	180000	5	10	8	8	7	9	10	13	4	2.5	1	8.66666666666667	5	12.1007121298723	1
0	31	1	1	4	1	1	1	1	1	1	1	4	4	0	4	4	4	4	4	140000	4	10	5	5	3	5	8	44	4	4	1	6	4	11.8493977015914	1
1	36	0	1	4	1	1	1	2	1	1	1	4	4	1	4	4	4	4	4	39700	5	10	8	5	0	7	8	62	4	4	1.16666666666667	6.33333333333333	5	10.5891064666753	0
1	46	1	1	5	0	1	1	1	1	1	1	1	4	1	4	4	4	4	4	32000	4	10	7	0	0	5	5	62	4	2.5	1	4.5	4	10.3734911817819	0
0	43	1	1	5	0	4	1	1	1	2	1	2	1	0	4	4	4	4	4	2400	5	10	5	0	0	0	5	62	4	1.5	1.66666666666667	3.33333333333333	5	7.78322401633604	0
1	36	1	1	3	0	2	2	4	2	2	1	2	2	1	3	3	1	1	4	25000	5	10	10	5	8	0	0	61	2	2	2.16666666666667	5.5	5	10.1266311038503	0
1	31	1	1	4	1	1	1	3	2	2	1	3	2	1	4	1	1	4	4	1e+05	5	10	5	0	0	5	5	62	2.5	2.5	1.66666666666667	4.16666666666667	5	11.5129254649702	0
1	29	1	1	3	1	1	1	1	1	1	1	3	1	1	4	4	4	4	4	80000	5	10	8	5	5	4	5	13	4	2	1	6.16666666666667	5	11.289781913656	1
1	23	1	1	2	0	2	2	1	2	2	1	4	3	1	4	4	2	1	4	50000	4	10	8	0	0	5	5	13	2.75	3.5	1.66666666666667	4.66666666666667	4	10.8197782844103	1
1	30	1	1	5	1	2	2	1	1	1	1	3	2	1	1	4	4	4	2	38000	3	10	2	0	2	2	5	13	3.25	2.5	1.33333333333333	3.5	3	10.5453414387085	1
0	28	1	1	3	1	1	2	1	1	2	1	1	2	1	4	4	4	4	4	15000	3	8	6	2	5	6	7	15	4	1.5	1.33333333333333	5.66666666666667	3	9.61580548008435	0
1	26	1	1	4	1	1	1	1	1	1	1	4	3	1	4	4	3	4	4	63000	4	10	3	5	1	3	8	21	3.75	3.5	1	5	4	11.0508900053737	1
1	25	1	1	3	1	1	1	1	1	1	1	1	1	1	5	5	5	5	5	50000	5	10	10	1	1	1	1	12	5	1	1	4	5	10.8197782844103	1
1	36	1	1	3	1	1	1	1	1	1	1	4	4	1	4	4	4	4	4	30000	3	10	3	0	0	0	5	13	4	4	1	3	3	10.3089526606443	1
0	27	1	1	4	0	2	2	2	2	2	1	2	2	1	4	4	4	4	4	40000	3	10	8	0	3	5	5	11	4	2	1.83333333333333	5.16666666666667	3	10.5966347330961	1
0	25	1	1	5	1	1	1	3	1	1	1	3	4	1	2	4	4	4	4	20000	4	10	6	5	5	5	6	14	3.5	3.5	1.33333333333333	6.16666666666667	4	9.90348755253613	0
1	31	0	1	2	1	1	1	1	1	1	1	4	4	1	4	5	5	5	5	90000	5	10	8	3	1	0	6	31	4.75	4	1	4.66666666666667	5	11.4075649493124	1
0	35	0	1	2	1	3	4	4	3	2	1	4	4	1	4	5	4	5	4	48000	5	10	5	5	3	8	10	31	4.5	4	2.83333333333333	6.83333333333333	5	10.77895628989	1
1	33	0	1	3	1	1	1	2	1	1	1	4	4	1	4	4	4	4	4	4500	5	8	5	0	0	5	5	21	4	4	1.16666666666667	3.83333333333333	5	8.41183267575841	1
0	28	0	1	3	1	2	2	1	2	2	1	4	4	1	4	4	4	4	4	40000	3	10	5	5	3	4	4	22	4	4	1.66666666666667	5.16666666666667	3	10.5966347330961	0
0	37	1	1	3	0	2	3	1	2	2	1	3	3	1	5	5	5	5	5	4000	4	9	8	0	0	5	3	35	5	3	1.83333333333333	4.16666666666667	4	8.29404964010203	1
1	29	1	1	4	1	1	1	1	2	1	1	2	3	1	2	4	4	2	4	30000	4	10	8	3	2	8	8	41	3	2.5	1.16666666666667	6.5	4	10.3089526606443	0
1	30	0	1	3	1	4	3	3	2	2	2	3	3	1	4	4	4	4	4	1e+05	5	10	6	5	5	7	10	33	4	3	2.66666666666667	7.16666666666667	5	11.5129254649702	1
0	33	0	1	3	1	2	1	1	1	1	1	4	4	1	4	4	4	2	4	20000	5	10	8	0	2	3	8	41	3.5	4	1.16666666666667	5.16666666666667	5	9.90348755253613	0
1	26	1	0	2	1	3	2	2	2	2	2	3	3	1	4	5	5	4	4	18311	5	10	5	5	3	5	5	32	4.5	3	2.16666666666667	5.5	5	9.81525725114171	1
1	32	0	1	4	1	2	1	1	2	2	1	3	3	0	4	4	4	4	4	66000	4	10	6	1	3	5	8	43	4	3	1.5	5.5	4	11.0974100210086	0
1	40	0	1	5	1	2	2	2	2	1	1	3	3	1	4	4	4	4	4	30000	3	10	6	8	2	2	7	21	4	3	1.66666666666667	5.83333333333333	3	10.3089526606443	1
1	39	0	1	3	1	1	2	4	1	1	1	4	4	1	4	5	4	4	4	51000	4	10	8	0	3	5	6	21	4.25	4	1.66666666666667	5.33333333333333	4	10.8395809117065	1
1	34	0	0	3	1	2	2	3	1	1	1	1	2	1	2	4	2	4	2	38400	3	10	5	5	4	4	6	21	3	1.5	1.66666666666667	5.66666666666667	3	10.5558127385758	1
1	43	0	0	2	1	3	2	3	3	3	3	2	1	0	1	1	1	1	2	39600	1	10	5	0	0	0	5	21	1	1.5	2.83333333333333	3.33333333333333	1	10.5865843972426	1
1	43	0	1	3	1	3	1	2	1	1	1	2	2	0	3	3	3	2	3	60000	4	10	5	2	5	2	5	21	2.75	2	1.5	4.83333333333333	4	11.0020998412042	1
0	40	0	1	3	1	2	1	1	3	1	1	4	4	1	3	4	5	5	4	18000	5	10	5	0	1	3	5	21	4.25	4	1.5	4	5	9.7981270368783	1
1	25	0	0	3	1	1	2	2	2	1	1	2	2	1	5	5	5	5	5	80000	5	10	5	0	0	0	2	21	5	2	1.5	2.83333333333333	5	11.289781913656	1
1	52	1	1	3	0	2	2	2	2	1	1	3	3	1	4	2	1	2	1	45000	5	10	9	2	3	5	5	21	2.25	3	1.66666666666667	5.66666666666667	5	10.7144177687525	1
1	44	1	1	6	0	2	2	2	2	3	2	2	4	1	3	3	4	3	3	20000	3	10	5	0	5	6	10	21	3.25	3	2.16666666666667	6	3	9.90348755253613	1
1	27	1	1	6	0	2	1	1	1	1	1	2	3	1	3	2	3	2	3	130000	5	10	6	2	5	3	8	21	2.5	2.5	1.16666666666667	5.66666666666667	5	11.7752897294377	1
1	34	1	1	6	0	1	1	2	2	2	1	3	3	1	3	3	1	1	3	48000	3	10	8	2	0	1	3	21	2	3	1.5	4	3	10.77895628989	1
1	34	1	1	2	0	1	1	1	2	2	1	2	2	1	4	5	4	4	4	50000	3	10	7	0	5	6	8	21	4.25	2	1.33333333333333	6	3	10.8197782844103	1
0	36	1	1	2	0	2	1	2	2	2	1	2	2	1	4	5	5	5	5	24500	5	10	6	6	5	8	6	21	4.75	2	1.66666666666667	6.83333333333333	5	10.1064283965328	1
1	31	1	0	6	0	2	2	3	1	1	1	4	4	1	4	4	4	4	4	35000	5	10	8	5	5	5	8	21	4	4	1.66666666666667	6.83333333333333	5	10.4631033404715	1
1	32	1	1	3	0	1	1	1	1	2	1	2	2	1	5	4	4	4	4	57600	5	10	8	5	5	9	9	21	4.25	2	1.16666666666667	7.66666666666667	5	10.961277846684	1
0	26	1	1	3	0	2	1	1	1	1	1	4	4	1	5	5	5	5	5	50000	5	10	5	0	0	5	10	21	5	4	1.16666666666667	5	5	10.8197782844103	1
1	20	1	0	1	1	2	3	1	2	2	1	3	4	1	4	4	5	5	5	50000	5	10	5	5	3	6	7	23	4.5	3.5	1.83333333333333	6	5	10.8197782844103	0
1	45	1	1	6	0	1	1	1	1	2	1	3	4	1	2	1	3	2	3	50000	5	10	7	0	5	3	10	21	2	3.5	1.16666666666667	5.83333333333333	5	10.8197782844103	1
0	38	1	1	6	0	2	1	2	1	1	1	3	3	1	5	4	4	2	4	12000	5	10	8	5	0	6	8	21	3.75	3	1.33333333333333	6.16666666666667	5	9.39266192877014	1
0	25	1	0	4	0	2	2	3	3	2	1	3	4	0	4	5	4	4	4	500	5	10	5	0	0	0	5	21	4.25	3.5	2.16666666666667	3.33333333333333	5	6.21460809842219	1
1	23	0	0	1	1	2	1	1	2	2	1	3	3	1	5	5	5	5	5	30000	4	10	8	3	3	5	8	21	5	3	1.5	6.16666666666667	4	10.3089526606443	1
1	37	1	1	3	1	2	2	2	1	1	1	2	3	1	4	4	4	4	4	80000	4	10	8	0	3	3	5	21	4	2.5	1.5	4.83333333333333	4	11.289781913656	1
0	27	1	1	4	1	2	2	1	1	1	1	2	2	1	4	4	4	4	4	53000	5	10	8	2	2	4	7	21	4	2	1.33333333333333	5.5	5	10.8780471925343	1
1	41	1	1	4	0	2	2	1	2	1	1	3	3	1	2	4	2	4	2	40600	4	10	5	0	3	5	8	21	3	3	1.5	5.16666666666667	4	10.6115233455898	1
1	40	1	0	1	0	2	2	1	4	2	1	2	2	1	3	3	3	3	4	30000	4	9	6	0	0	7	9	21	3	2	2	5.16666666666667	4	10.3089526606443	1
1	38	1	0	1	0	2	2	2	2	2	2	2	2	0	2	2	2	2	2	27600	5	10	5	0	0	5	10	51	2	2	2	5	5	10.2255710517052	0
0	22	1	0	1	1	1	1	1	1	1	1	3	4	1	5	4	5	5	4	12000	4	10	8	7	3	7	8	11	4.75	3.5	1	7.16666666666667	4	9.39266192877014	1
1	30	1	0	1	0	2	1	1	3	1	1	4	4	1	4	5	4	4	4	25000	4	10	4	0	1	0	10	21	4.25	4	1.5	4.16666666666667	4	10.1266311038503	1
1	36	1	1	3	0	3	3	1	3	2	1	2	2	1	4	4	2	4	4	120000	3	10	10	0	0	1	5	21	3.5	2	2.16666666666667	4.33333333333333	3	11.6952470217642	1
0	32	1	1	3	0	2	2	2	2	2	1	2	2	1	4	5	5	5	4	8400	5	10	5	1	0	5	10	21	4.75	2	1.83333333333333	5.16666666666667	5	9.03598698483141	1
1	53	1	1	6	0	1	1	1	1	1	1	3	4	1	5	5	5	5	5	3000	5	10	5	0	0	5	5	21	5	3.5	1	4.16666666666667	5	8.00636756765025	1
1	30	1	1	6	0	2	2	2	1	1	1	3	4	1	4	3	2	4	4	50000	5	10	5	0	0	6	8	21	3.25	3.5	1.5	4.83333333333333	5	10.8197782844103	1
1	20	1	0	1	0	1	1	1	1	1	1	3	3	1	4	5	5	2	4	40000	4	10	9	2	6	8	10	21	4	3	1	7.5	4	10.5966347330961	1
0	26	1	0	1	1	2	2	2	2	2	1	4	4	1	3	4	4	4	4	30000	5	10	8	2	2	4	5	21	3.75	4	1.83333333333333	5.16666666666667	5	10.3089526606443	1
0	41	1	1	5	1	2	2	2	2	2	2	2	3	0	3	4	4	2	3	18000	3	10	8	2	3	3	4	21	3.25	2.5	2	5	3	9.7981270368783	1
0	24	1	0	1	1	2	2	2	2	2	1	4	2	1	3	3	3	3	3	30000	4	10	2	2	0	3	5	21	3	3	1.83333333333333	3.66666666666667	4	10.3089526606443	1
0	44	1	1	1	0	2	1	1	1	1	1	2	2	0	5	5	5	5	5	3000	4	10	9	5	5	6	6	21	5	2	1.16666666666667	6.83333333333333	4	8.00636756765025	1
0	42	1	1	2	0	2	3	3	1	3	1	1	2	0	2	5	2	2	3	15000	5	10	10	5	0	8	10	21	2.75	1.5	2.16666666666667	7.16666666666667	5	9.61580548008435	1
1	40	1	1	4	1	1	1	3	1	1	1	2	1	1	4	4	4	2	2	8000	3	10	10	5	4	8	8	21	3.5	1.5	1.33333333333333	7.5	3	8.98719682066197	1
0	39	1	1	4	0	1	1	2	1	1	1	3	3	0	4	5	4	5	4	3600	4	9	7	2	5	5	8	21	4.5	3	1.16666666666667	6	4	8.1886891244442	1
0	43	0	1	4	0	2	3	2	2	2	1	3	3	0	4	4	5	5	4	20000	4	10	6	8	5	10	7	21	4.5	3	2	7.66666666666667	4	9.90348755253613	1
1	40	1	0	3	0	2	2	3	3	3	1	4	3	1	2	4	2	4	2	40000	5	10	5	5	0	10	10	21	3	3.5	2.33333333333333	6.66666666666667	5	10.5966347330961	1
1	32	0	0	1	0	4	1	1	1	1	1	4	3	0	5	5	5	5	5	30000	5	5	10	5	1	5	5	21	5	3.5	1.5	5.16666666666667	5	10.3089526606443	1
1	32	0	0	1	1	4	2	3	4	3	1	2	2	1	2	2	2	2	2	157404	4	10	2	4	6	4	7	32	2	2	2.83333333333333	5.5	4	11.9665710276031	1
1	35	0	1	5	1	3	3	3	2	2	2	2	2	0	4	2	4	1	4	60000	4	10	5	7	5	2	5	21	2.75	2	2.5	5.66666666666667	4	11.0020998412042	1
0	35	1	1	5	1	2	2	1	2	2	1	2	2	1	3	4	4	4	2	60000	3	9	5	5	5	5	9	21	3.75	2	1.66666666666667	6.33333333333333	3	11.0020998412042	1
1	18	0	0	2	1	1	1	3	1	1	1	3	3	1	1	4	4	4	2	3000	3	10	4	1	4	5	4	21	3.25	3	1.33333333333333	4.66666666666667	3	8.00636756765025	1
1	26	0	0	6	1	1	2	1	1	1	1	2	1	1	3	4	4	3	3	54556	5	10	3	0	0	0	2	21	3.5	1.5	1.16666666666667	2.5	5	10.9069829760468	1
1	48	0	1	6	1	1	1	3	1	1	1	4	4	1	5	3	3	3	4	80000	4	10	5	5	2	5	2	21	3.5	4	1.33333333333333	4.83333333333333	4	11.289781913656	1
0	55	0	0	2	0	2	1	2	2	2	1	2	2	0	4	4	4	4	4	24000	3	10	3	0	0	1	8	21	4	2	1.66666666666667	3.66666666666667	3	10.0858091093301	1
1	27	0	0	3	1	1	2	2	1	1	1	2	3	1	3	4	2	2	3	38640	3	9	6	6	6	7	8	21	2.75	2.5	1.33333333333333	7	3	10.5620432883265	1
1	36	0	1	4	1	1	1	1	1	1	1	3	3	1	4	4	4	4	4	60000	5	10	8	6	6	6	8	21	4	3	1	7.33333333333333	5	11.0020998412042	1
0	36	0	1	4	1	2	2	1	2	2	1	3	3	1	3	3	4	4	4	45600	4	10	4	2	0	5	5	21	3.5	3	1.66666666666667	4.33333333333333	4	10.7276629955025	1
1	22	0	0	4	0	1	1	1	1	1	1	4	4	1	5	5	5	5	5	23100	5	10	9	0	0	10	10	21	5	4	1	6.5	5	10.0475878965099	1
1	40	0	1	4	1	2	3	1	1	2	1	3	3	0	4	2	2	1	3	60000	4	10	5	1	1	5	5	21	2.25	3	1.66666666666667	4.5	4	11.0020998412042	1
0	42	0	1	3	0	2	1	1	1	1	1	3	4	1	4	4	3	4	4	21600	4	10	3	0	0	5	8	21	3.75	3.5	1.16666666666667	4.33333333333333	4	9.98044859367226	1
0	43	0	1	5	0	2	1	2	1	1	1	3	3	1	3	4	4	4	4	18000	4	10	5	0	2	5	8	21	3.75	3	1.33333333333333	5	4	9.7981270368783	1
1	36	0	1	3	1	1	1	1	1	1	1	4	4	1	4	5	5	5	5	24000	5	10	10	0	5	5	10	21	4.75	4	1	6.66666666666667	5	10.0858091093301	1
0	30	0	0	3	1	1	1	1	1	1	1	3	4	1	3	4	4	4	3	12000	3	9	5	2	2	5	9	21	3.75	3.5	1	5.33333333333333	3	9.39266192877014	1
0	25	0	0	2	1	2	2	1	2	2	1	3	4	1	4	5	4	4	4	21000	4	10	5	6	3	7	10	21	4.25	3.5	1.66666666666667	6.83333333333333	4	9.95227771670556	1
1	26	0	0	2	1	3	2	2	1	2	1	3	3	1	2	4	4	5	4	32000	4	8	3	6	3	5	8	21	3.75	3	1.83333333333333	5.5	4	10.3734911817819	1
0	30	0	0	3	1	1	1	1	1	1	1	4	4	1	4	4	4	4	4	30000	3	10	5	5	5	5	5	21	4	4	1	5.83333333333333	3	10.3089526606443	1
0	30	0	0	3	1	1	1	1	1	1	1	4	4	1	3	3	3	2	3	24000	5	0	5	0	0	0	0	21	2.75	4	1	0.833333333333333	5	10.0858091093301	1
1	32	0	0	4	1	1	1	1	1	1	1	3	4	1	4	4	3	4	4	50000	5	10	9	0	0	6	3	21	3.75	3.5	1	4.66666666666667	5	10.8197782844103	1
0	23	0	0	3	1	2	1	2	1	1	1	3	3	1	3	4	5	3	4	2000	5	10	9	8	7	7	7	21	3.75	3	1.33333333333333	8	5	7.60090245954208	1
0	36	0	1	6	1	1	1	1	1	1	1	4	4	1	4	4	4	5	4	45000	5	10	8	5	0	5	5	21	4.25	4	1	5.5	5	10.7144177687525	1
1	41	0	1	6	1	2	2	2	2	1	1	3	3	1	3	5	3	3	3	50000	4	10	6	6	0	2	6	21	3.5	3	1.66666666666667	5	4	10.8197782844103	1
0	40	0	1	2	0	2	1	1	1	1	1	3	4	1	4	5	5	4	4	21600	5	10	5	5	3	9	8	21	4.5	3.5	1.16666666666667	6.66666666666667	5	9.98044859367226	1
1	36	0	1	3	0	1	2	1	1	1	1	3	4	1	5	5	5	5	5	85000	5	8	5	0	2	5	8	21	5	3.5	1.16666666666667	4.66666666666667	5	11.3504065354725	1
1	37	0	1	3	1	1	1	3	1	1	1	4	4	1	5	5	5	4	5	48000	5	10	7	0	5	5	5	21	4.75	4	1.33333333333333	5.33333333333333	5	10.77895628989	1
0	36	0	1	3	1	1	1	2	1	1	1	3	3	1	3	4	4	4	3	36000	5	10	8	5	5	5	5	21	3.75	3	1.16666666666667	6.33333333333333	5	10.4912742174382	1
0	42	0	1	3	1	1	1	1	1	1	1	4	4	1	4	4	4	4	4	18000	3	10	6	2	0	4	5	21	4	4	1	4.5	3	9.7981270368783	1
0	34	0	1	3	1	2	1	1	1	1	1	4	4	1	4	3	3	4	4	65000	5	10	7	5	6	5	9	21	3.5	4	1.16666666666667	7	5	11.0821425488778	1
1	35	0	1	3	1	2	2	1	1	1	1	4	4	1	4	5	4	2	4	90000	5	10	6	0	0	0	6	21	3.75	4	1.33333333333333	3.66666666666667	5	11.4075649493124	1
0	35	1	1	4	1	1	1	2	1	2	1	4	4	1	2	4	4	4	4	33000	5	10	5	0	0	5	6	21	3.5	4	1.33333333333333	4.33333333333333	5	10.4042628404486	1
0	44	0	1	3	1	1	1	1	1	1	1	4	4	1	4	4	3	4	4	22000	5	10	7	3	4	6	10	21	3.75	4	1	6.66666666666667	5	9.99879773234045	1
1	58	1	1	2	0	4	4	4	4	1	3	3	3	0	2	3	3	4	3	3800	5	8	0	0	0	0	0	21	3	3	3.33333333333333	1.33333333333333	5	8.24275634571448	1
1	33	1	1	3	0	1	1	1	1	1	1	1	1	1	4	4	4	2	3	20000	5	10	10	10	1	1	5	21	3.5	1	1	6.16666666666667	5	9.90348755253613	1
0	29	1	1	3	0	2	2	2	1	2	1	3	3	0	3	4	4	4	3	4400	3	10	6	3	0	5	5	21	3.75	3	1.66666666666667	4.83333333333333	3	8.38935981990635	1
1	41	1	0	3	1	2	1	1	3	1	1	4	2	1	4	4	2	4	4	30000	4	9	5	0	0	8	7	21	3.5	3	1.5	4.83333333333333	4	10.3089526606443	1
0	38	1	1	3	0	1	1	1	1	1	1	2	2	1	5	5	4	5	5	20000	4	10	10	5	5	5	8	21	4.75	2	1	7.16666666666667	4	9.90348755253613	1
1	44	1	1	5	0	1	1	1	1	1	1	4	4	1	5	4	5	5	5	30000	5	10	10	5	0	10	10	21	4.75	4	1	7.5	5	10.3089526606443	1
0	43	1	1	5	0	2	2	1	1	1	1	4	4	0	5	5	5	5	5	26000	5	10	8	0	0	8	10	21	5	4	1.33333333333333	6	5	10.1658518170036	1
1	20	1	0	5	1	1	1	1	1	1	1	4	4	1	4	1	1	1	5	11200	5	10	10	0	5	0	5	21	1.75	4	1	5	5	9.32366905728319	1
1	30	1	1	3	1	1	2	1	1	1	1	4	4	0	3	3	2	3	3	50000	5	10	10	5	5	8	8	21	2.75	4	1.16666666666667	7.66666666666667	5	10.8197782844103	1
0	30	1	1	3	0	1	1	1	1	1	1	4	4	1	4	5	5	5	5	24000	5	10	5	0	0	0	0	21	4.75	4	1	2.5	5	10.0858091093301	1
1	52	1	1	2	0	2	1	4	1	1	1	4	4	1	4	5	2	5	5	40000	5	10	10	0	0	0	0	21	4	4	1.66666666666667	3.33333333333333	5	10.5966347330961	1
1	42	1	1	3	0	1	2	2	1	1	1	3	4	1	4	4	4	4	4	42000	4	10	8	0	5	3	5	21	4	3.5	1.33333333333333	5.16666666666667	4	10.6454248972655	1
0	41	1	1	3	0	1	1	1	1	1	1	4	3	1	4	4	4	4	4	23300	4	10	4	2	1	5	5	21	4	3.5	1	4.5	4	10.0562086395538	1
1	18	1	0	3	1	1	1	1	1	1	1	3	3	1	4	4	4	4	4	24000	4	10	7	7	7	7	8	21	4	3	1	7.66666666666667	4	10.0858091093301	1
0	19	1	0	1	1	1	1	1	1	1	1	4	4	1	4	4	4	4	4	24000	5	10	8	0	0	8	9	21	4	4	1	5.83333333333333	5	10.0858091093301	1
1	21	1	0	4	1	2	2	2	2	2	1	3	3	1	3	3	3	3	2	2000	4	9	5	6	3	3	3	21	3	3	1.83333333333333	4.83333333333333	4	7.60090245954208	1
0	37	1	1	3	0	1	1	1	1	1	1	4	4	1	4	4	4	4	3	20000	4	10	5	4	3	3	5	21	4	4	1	5	4	9.90348755253613	1
1	37	1	1	3	0	2	2	3	2	2	1	2	2	0	3	3	3	3	2	40000	5	10	8	5	0	4	6	21	3	2	2	5.5	5	10.5966347330961	1
1	25	1	0	1	1	2	1	1	1	2	1	4	4	1	5	5	5	3	4	36000	4	10	7	2	5	3	4	21	4.5	4	1.33333333333333	5.16666666666667	4	10.4912742174382	1
1	25	1	0	1	0	2	2	2	1	1	1	2	2	0	4	3	3	3	4	50000	1	10	3	3	0	0	0	21	3.25	2	1.5	2.66666666666667	1	10.8197782844103	1
1	22	1	0	4	1	1	1	2	1	1	1	4	4	1	3	5	4	4	4	30000	5	10	8	3	0	3	7	21	4	4	1.16666666666667	5.16666666666667	5	10.3089526606443	1
1	24	0	0	3	1	2	1	4	1	2	1	4	4	0	4	4	4	4	4	36000	5	8	5	1	2	0	7	21	4	4	1.83333333333333	3.83333333333333	5	10.4912742174382	1
1	24	0	0	3	1	2	4	1	1	1	1	4	4	0	3	5	5	5	4	20000	3	8	6	6	5	6	7	21	4.5	4	1.66666666666667	6.33333333333333	3	9.90348755253613	1
0	22	0	0	3	1	1	1	1	1	1	1	4	4	1	4	5	5	5	5	24000	5	10	8	7	0	7	9	21	4.75	4	1	6.83333333333333	5	10.0858091093301	1
0	28	0	0	3	1	1	1	1	1	1	1	2	2	1	4	4	4	4	4	10000	4	10	5	4	5	7	8	44	4	2	1	6.5	4	9.21034037197618	1
0	30	0	0	2	1	1	1	1	1	1	1	4	4	1	5	5	5	5	5	47000	5	10	7	6	5	7	8	21	5	4	1	7.16666666666667	5	10.7579028806922	1
0	38	0	0	2	1	1	1	1	1	1	1	4	4	1	4	4	4	4	4	18000	4	10	5	0	0	5	9	21	4	4	1	4.83333333333333	4	9.7981270368783	1
1	44	0	1	3	1	2	2	1	1	2	1	4	4	0	4	4	4	4	4	30000	5	10	8	10	5	5	8	21	4	4	1.5	7.66666666666667	5	10.3089526606443	1
1	39	0	1	3	1	3	2	3	2	2	1	2	2	1	3	4	3	2	4	45000	4	9	6	4	6	4	7	21	3	2	2.16666666666667	6	4	10.7144177687525	1
0	41	0	1	3	1	2	1	1	2	2	1	3	3	1	2	4	4	2	2	40000	3	10	6	5	1	3	5	21	3	3	1.5	5	3	10.5966347330961	1
0	43	1	1	4	0	1	1	1	1	2	1	4	4	0	3	3	3	3	3	23000	5	10	7	0	0	2	6	21	3	4	1.16666666666667	4.16666666666667	5	10.0432494949113	1
1	39	0	1	5	1	1	1	2	1	1	1	2	2	1	3	3	3	3	3	30000	3	10	7	7	5	5	7	21	3	2	1.16666666666667	6.83333333333333	3	10.3089526606443	1
1	28	1	0	1	1	2	1	2	1	1	1	4	4	1	4	4	4	4	4	50000	4	10	6	5	5	7	7	21	4	4	1.33333333333333	6.66666666666667	4	10.8197782844103	1
1	36	1	1	3	1	4	4	4	3	2	1	3	2	1	2	2	4	4	2	1500	5	10	0	0	0	0	0	21	3	2.5	3	1.66666666666667	5	7.3132203870903	1
0	36	1	1	3	0	2	2	3	2	2	2	2	2	0	4	4	2	4	3	24000	2	4	3	3	2	2	2	21	3.5	2	2.16666666666667	2.66666666666667	2	10.0858091093301	1
0	36	1	1	6	0	2	1	1	1	1	1	3	3	1	4	3	3	3	4	42000	4	10	9	5	3	9	8	21	3.25	3	1.16666666666667	7.33333333333333	4	10.6454248972655	1
1	32	1	1	2	0	2	1	2	1	1	1	4	4	1	3	3	3	3	3	4000	5	10	5	0	0	0	3	21	3	4	1.33333333333333	3	5	8.29404964010203	1
1	30	1	0	3	0	2	2	1	1	1	1	2	3	1	3	3	3	4	4	40000	4	10	8	5	0	5	6	21	3.25	2.5	1.33333333333333	5.66666666666667	4	10.5966347330961	1
1	44	1	1	5	0	2	2	2	2	2	1	4	3	1	4	4	4	2	4	5000	5	10	5	0	0	5	5	21	3.5	3.5	1.83333333333333	4.16666666666667	5	8.51719319141624	1
1	30	1	1	6	0	1	1	1	1	1	1	4	3	1	5	5	5	5	5	36000	5	10	10	1	0	10	10	21	5	3.5	1	6.83333333333333	5	10.4912742174382	1
0	32	1	1	6	1	1	2	3	1	2	1	3	3	0	4	3	3	3	4	40000	4	10	8	5	1	7	9	21	3.25	3	1.66666666666667	6.66666666666667	4	10.5966347330961	1
0	43	1	1	2	0	2	2	2	2	2	1	2	4	1	4	4	4	4	4	36000	5	10	8	0	0	5	8	21	4	3	1.83333333333333	5.16666666666667	5	10.4912742174382	1
1	18	1	0	2	0	1	1	4	4	4	1	4	4	0	4	5	4	5	4	2000	4	10	0	8	1	3	10	21	4.5	4	2.5	5.33333333333333	4	7.60090245954208	1
1	41	1	0	2	0	2	1	1	3	2	1	3	2	1	3	3	4	4	3	10000	1	10	6	0	3	4	4	21	3.5	2.5	1.66666666666667	4.5	1	9.21034037197618	1
0	31	0	0	1	1	1	2	1	1	1	1	2	2	1	4	4	4	2	4	81600	5	10	8	8	7	8	8	21	3.5	2	1.16666666666667	8.16666666666667	5	11.3095845409522	1
0	34	1	0	1	1	2	2	2	2	2	1	2	2	1	4	4	4	3	4	60000	4	10	8	5	5	7	7	21	3.75	2	1.83333333333333	7	4	11.0020998412042	1
0	50	1	1	3	0	2	1	2	1	1	1	3	1	0	3	4	4	3	4	20000	5	10	5	1	1	3	5	21	3.5	2	1.33333333333333	4.16666666666667	5	9.90348755253613	1
0	26	0	0	1	1	1	1	1	1	1	1	4	4	1	4	5	4	4	4	30000	4	10	5	5	5	5	8	21	4.25	4	1	6.33333333333333	4	10.3089526606443	1
1	42	1	1	5	0	1	1	1	1	1	1	4	4	1	3	3	4	5	4	15000	5	10	10	5	5	3	8	21	3.75	4	1	6.83333333333333	5	9.61580548008435	1
0	41	1	1	5	0	1	1	1	1	1	1	4	4	1	2	4	3	5	4	15000	5	10	10	2	1	4	5	21	3.5	4	1	5.33333333333333	5	9.61580548008435	1
1	30	1	1	3	1	3	1	1	1	2	1	2	2	1	4	4	2	2	4	50000	4	10	5	0	0	0	0	21	3	2	1.5	2.5	4	10.8197782844103	1
0	32	0	1	3	1	2	3	1	2	2	2	2	2	1	3	3	4	3	3	8000	4	10	5	5	5	5	7	21	3.25	2	2	6.16666666666667	4	8.98719682066197	1
1	61	1	0	2	0	1	2	4	1	1	1	3	4	1	2	4	5	2	4	23700	5	10	8	0	0	5	2	21	3.25	3.5	1.66666666666667	4.16666666666667	5	10.0732303271232	1
1	43	1	1	3	0	1	1	1	1	1	1	4	4	1	1	5	5	1	2	20000	5	10	0	0	0	0	3	21	3	4	1	2.16666666666667	5	9.90348755253613	1
0	32	1	1	5	0	2	2	2	4	4	2	3	3	1	4	4	4	4	4	35000	5	10	10	5	0	6	8	21	4	3	2.66666666666667	6.5	5	10.4631033404715	1
0	30	1	1	3	1	1	1	1	1	1	1	4	4	1	4	5	5	5	4	58000	5	10	7	4	4	3	8	21	4.75	4	1	6	5	10.9681982895286	1
1	24	1	0	3	0	2	1	3	1	1	1	3	3	1	3	3	3	4	3	84000	4	10	5	3	0	0	5	21	3.25	3	1.5	3.83333333333333	4	11.3385720778255	1
1	35	1	1	6	1	1	1	2	1	2	1	3	4	1	3	5	5	3	4	26400	5	10	9	5	5	7	8	21	4	3.5	1.33333333333333	7.33333333333333	5	10.1811192891344	1
1	36	0	0	3	1	2	1	2	2	1	1	3	2	0	2	4	4	2	3	31200	3	10	8	0	3	3	7	21	3	2.5	1.5	5.16666666666667	3	10.3481733737976	1
1	30	0	1	5	1	2	2	2	2	1	1	3	3	1	4	4	4	5	4	26400	5	10	7	0	4	3	7	21	4.25	3	1.66666666666667	5.16666666666667	5	10.1811192891344	1
0	36	0	1	3	1	2	2	2	2	2	1	3	3	0	1	4	4	2	2	9500	4	10	4	0	2	5	8	21	2.75	3	1.83333333333333	4.83333333333333	4	9.15904707758863	1
1	35	0	1	3	0	1	1	2	1	1	1	3	4	1	3	4	4	4	3	30000	4	10	1	0	0	5	8	21	3.75	3.5	1.16666666666667	4	4	10.3089526606443	1
0	40	0	1	4	0	2	2	3	2	2	1	3	2	0	4	4	3	4	4	15600	4	10	6	0	1	2	4	21	3.75	2.5	2	3.83333333333333	4	9.65502619323763	1
1	40	0	1	4	1	2	1	1	1	2	1	3	3	1	4	5	5	4	4	60000	4	10	7	5	4	5	6	21	4.5	3	1.33333333333333	6.16666666666667	4	11.0020998412042	1
1	28	0	0	3	1	1	1	1	1	1	1	2	2	1	4	4	4	4	4	54000	4	10	5	4	3	4	8	21	4	2	1	5.66666666666667	4	10.8967393255464	1
1	22	1	0	5	0	1	1	1	1	1	1	4	4	1	4	1	5	1	1	30000	5	10	1	1	1	5	7	21	2.75	4	1	4.16666666666667	5	10.3089526606443	1
0	22	0	0	5	0	1	1	4	1	1	1	4	4	1	3	2	4	4	2	72000	5	10	5	3	1	5	9	21	3.25	4	1.5	5.5	5	11.1844213979982	1
1	65	0	1	2	0	1	2	1	1	1	1	4	4	1	4	4	4	4	4	350	5	10	5	0	0	5	5	21	4	4	1.16666666666667	4.16666666666667	5	5.85793315448346	1
1	28	1	0	1	0	2	4	1	1	1	1	3	3	1	4	4	4	4	5	35000	5	10	10	5	5	5	5	21	4	3	1.66666666666667	6.66666666666667	5	10.4631033404715	1
1	31	1	1	9	1	3	2	3	3	3	2	3	3	1	5	1	1	5	1	5000	3	10	5	5	5	0	5	21	3	3	2.66666666666667	5	3	8.51719319141624	1
0	32	1	1	3	0	2	1	1	1	1	1	3	4	1	4	3	4	4	4	16440	5	10	4	0	0	5	5	21	3.75	3.5	1.16666666666667	4	5	9.70747266861017	1
1	32	1	1	3	0	1	1	2	1	2	1	2	2	1	4	4	4	4	4	45000	5	10	8	5	4	5	5	21	4	2	1.33333333333333	6.16666666666667	5	10.7144177687525	1
0	54	1	1	2	0	2	2	3	2	2	1	4	4	1	5	5	5	5	5	24000	5	10	10	0	0	10	10	21	5	4	2	6.66666666666667	5	10.0858091093301	1
0	23	0	0	3	1	2	2	1	2	1	1	4	2	1	4	4	2	3	3	24000	4	10	6	3	2	6	8	21	3.25	3	1.5	5.83333333333333	4	10.0858091093301	1
1	40	0	1	5	0	2	3	3	2	2	1	3	3	1	4	4	4	4	4	11100	5	10	5	0	0	5	5	21	4	3	2.16666666666667	4.16666666666667	5	9.31470038730042	1
1	54	1	1	3	0	2	2	4	1	2	1	4	4	1	2	2	1	5	2	35000	5	10	5	1	2	5	10	21	2.5	4	2	5.5	5	10.4631033404715	1
0	32	0	0	2	0	2	1	1	1	1	1	4	4	1	4	5	5	4	5	30000	5	10	5	1	1	5	9	21	4.5	4	1.16666666666667	5.16666666666667	5	10.3089526606443	1
1	27	1	0	1	1	2	1	1	3	2	1	3	4	1	2	4	2	4	4	13000	5	10	7	5	3	6	8	21	3	3.5	1.66666666666667	6.5	5	9.47270463644367	1
1	35	1	1	4	1	2	2	3	1	2	1	3	3	1	4	5	4	5	5	50000	4	10	7	5	2	7	7	21	4.5	3	1.83333333333333	6.33333333333333	4	10.8197782844103	1
0	29	1	0	4	1	1	1	1	1	1	1	4	4	1	2	4	2	5	4	23100	4	10	8	5	3	5	7	21	3.25	4	1	6.33333333333333	4	10.0475878965099	1
1	41	1	1	2	0	2	1	3	1	1	1	3	4	1	4	2	2	2	2	48000	3	10	5	0	0	0	10	21	2.5	3.5	1.5	4.16666666666667	3	10.77895628989	1
1	34	1	0	4	1	2	1	4	2	1	1	3	3	1	4	4	4	4	4	85000	4	10	6	3	5	3	5	21	4	3	1.83333333333333	5.33333333333333	4	11.3504065354725	1
0	44	0	0	4	1	2	2	1	1	1	1	4	4	1	4	4	4	2	4	36000	5	10	6	3	0	5	5	21	3.5	4	1.33333333333333	4.83333333333333	5	10.4912742174382	1
1	48	1	1	5	0	2	2	1	1	1	1	3	4	1	4	4	5	4	4	60000	5	10	7	0	0	5	9	65	4.25	3.5	1.33333333333333	5.16666666666667	5	11.0020998412042	0
1	26	1	0	5	0	2	2	2	2	2	1	2	2	1	4	4	3	3	4	25000	5	10	7	1	1	1	5	65	3.5	2	1.83333333333333	4.16666666666667	5	10.1266311038503	0
1	51	1	1	3	0	2	1	1	1	4	1	4	4	1	5	5	5	2	3	9600	5	10	10	0	0	10	10	21	4.25	4	1.66666666666667	6.66666666666667	5	9.16951837745593	1
1	28	1	1	5	0	1	2	1	1	1	1	3	4	1	5	5	4	5	5	30000	5	10	8	0	0	0	5	21	4.75	3.5	1.16666666666667	3.83333333333333	5	10.3089526606443	1
0	25	1	1	5	0	2	1	1	1	1	1	1	4	1	4	4	4	4	5	60000	4	10	9	3	0	3	2	21	4	2.5	1.16666666666667	4.5	4	11.0020998412042	1
0	30	1	1	2	1	2	1	1	1	1	1	4	4	1	4	5	2	4	3	46000	3	10	7	2	3	3	9	21	3.75	4	1.16666666666667	5.66666666666667	3	10.7363966754712	1
1	31	1	0	1	1	1	2	3	1	1	1	3	3	1	4	4	4	4	4	40000	3	10	8	7	6	4	7	21	4	3	1.5	7	3	10.5966347330961	1
1	46	1	0	4	0	3	1	1	2	1	1	4	4	1	2	3	1	3	3	60000	5	10	7	0	0	6	7	21	2.25	4	1.5	5	5	11.0020998412042	1
1	16	1	0	4	0	1	1	1	1	1	1	4	4	1	5	5	1	1	2	36000	4	10	5	0	0	5	5	21	3	4	1	4.16666666666667	4	10.4912742174382	1
1	32	0	1	2	1	1	1	1	1	1	1	3	3	1	4	4	4	4	4	70000	4	10	7	4	4	5	7	21	4	3	1	6.16666666666667	4	11.1562505210315	1
1	27	0	0	1	1	1	1	1	4	1	1	4	2	1	4	4	4	4	4	30000	3	10	8	5	5	5	7	21	4	3	1.5	6.66666666666667	3	10.3089526606443	1
0	29	1	1	5	0	3	1	3	2	1	1	4	4	0	4	4	4	2	3	18000	3	10	4	2	1	3	4	21	3.5	4	1.83333333333333	4	3	9.7981270368783	1
0	29	1	0	1	1	2	1	1	1	2	1	2	2	1	4	5	4	4	4	39400	3	10	8	6	6	8	8	21	4.25	2	1.33333333333333	7.66666666666667	3	10.581521095286	1
1	19	1	0	4	1	2	2	2	3	2	2	2	2	1	4	4	5	4	4	48000	5	10	7	1	5	1	5	21	4.25	2	2.16666666666667	4.83333333333333	5	10.77895628989	1
1	21	0	0	1	1	2	2	2	1	1	1	3	3	1	4	5	5	2	4	70000	4	10	5	5	1	3	10	21	4	3	1.5	5.66666666666667	4	11.1562505210315	1
0	29	0	0	1	1	2	2	2	2	2	1	3	4	1	4	4	4	4	4	10000	4	9	6	6	6	6	6	21	4	3.5	1.83333333333333	6.5	4	9.21034037197618	1
0	40	0	1	3	1	2	1	2	1	1	1	2	4	1	2	2	2	4	4	60000	4	10	7	8	2	4	9	21	2.5	3	1.33333333333333	6.66666666666667	4	11.0020998412042	1
0	38	0	0	2	1	1	1	2	1	1	1	2	2	1	3	4	2	3	4	60000	4	10	5	5	3	3	5	11	3	2	1.16666666666667	5.16666666666667	4	11.0020998412042	1
1	33	0	0	3	1	1	1	1	1	1	1	2	2	1	4	4	4	4	4	42000	4	10	7	6	5	6	6	21	4	2	1	6.66666666666667	4	10.6454248972655	1
1	31	0	1	4	1	3	2	3	2	2	1	3	3	0	2	3	2	2	3	36000	4	7	4	3	1	4	4	21	2.25	3	2.16666666666667	3.83333333333333	4	10.4912742174382	1
0	44	0	1	2	0	1	1	2	1	1	1	3	3	1	3	4	4	4	4	20000	4	9	5	0	0	0	1	21	3.75	3	1.16666666666667	2.5	4	9.90348755253613	1
1	44	0	1	2	0	1	1	1	1	1	1	3	3	1	3	3	4	4	4	36000	4	10	8	5	5	5	5	21	3.5	3	1	6.33333333333333	4	10.4912742174382	1
0	18	0	0	1	1	1	1	1	1	1	1	3	3	1	2	3	4	4	4	5400	4	10	4	0	0	1	4	11	3.25	3	1	3.16666666666667	4	8.59415423255237	1
0	36	0	1	4	0	1	1	1	1	1	1	1	4	1	3	3	3	4	3	4000	5	10	0	0	0	5	6	21	3.25	2.5	1	3.5	5	8.29404964010203	1
1	31	1	0	3	0	2	1	1	2	1	1	4	3	1	4	3	4	2	3	12000	4	10	8	1	1	1	5	21	3.25	3.5	1.33333333333333	4.33333333333333	4	9.39266192877014	1
1	30	0	1	2	1	2	1	1	1	1	1	3	3	1	3	4	3	3	3	60000	4	10	7	3	1	9	9	21	3.25	3	1.16666666666667	6.5	4	11.0020998412042	1
1	42	1	1	3	1	2	1	1	1	1	1	4	4	1	5	5	5	5	5	40000	4	10	8	2	0	7	7	21	5	4	1.16666666666667	5.66666666666667	4	10.5966347330961	1
0	38	1	1	3	1	2	2	1	2	2	1	2	3	1	3	4	4	4	4	25000	3	10	8	2	3	2	5	21	3.75	2.5	1.66666666666667	5	3	10.1266311038503	1
0	41	1	1	4	0	1	1	1	1	1	1	3	3	1	4	4	4	3	5	35000	5	10	8	2	5	5	6	21	3.75	3	1	6	5	10.4631033404715	1
1	41	1	1	4	0	1	1	1	1	1	1	2	4	1	4	4	4	4	4	30000	5	10	8	0	2	8	10	21	4	3	1	6.33333333333333	5	10.3089526606443	1
1	43	1	1	4	0	1	1	1	1	1	1	2	3	0	5	4	4	4	4	36000	4	10	8	0	5	5	7	21	4.25	2.5	1	5.83333333333333	4	10.4912742174382	1
0	22	1	0	5	1	1	1	2	1	1	1	3	4	1	4	4	4	4	4	9000	5	10	9	5	5	5	5	21	4	3.5	1.16666666666667	6.5	5	9.10497985631836	1
1	20	1	0	6	0	2	2	1	1	1	1	3	3	1	4	2	4	4	4	60000	5	8	8	5	5	10	10	21	3.5	3	1.33333333333333	7.66666666666667	5	11.0020998412042	1
0	28	1	1	6	0	1	1	2	1	1	1	3	3	1	4	5	5	4	4	36000	5	10	8	0	0	5	8	21	4.5	3	1.16666666666667	5.16666666666667	5	10.4912742174382	1
0	28	0	0	4	0	2	1	2	2	2	1	3	3	1	5	4	5	5	4	8300	5	10	8	1	0	5	8	21	4.75	3	1.66666666666667	5.33333333333333	5	9.02401079378469	1
1	49	1	1	5	0	1	1	1	1	1	1	3	3	1	4	4	4	3	4	48000	3	10	6	3	3	4	7	21	3.75	3	1	5.5	3	10.77895628989	1
1	27	1	1	5	0	2	2	2	2	2	1	4	3	1	3	3	3	3	3	30000	4	9	7	3	5	3	4	21	3	3.5	1.83333333333333	5.16666666666667	4	10.3089526606443	1
1	22	1	0	5	1	1	1	1	1	1	1	3	3	1	4	4	4	4	4	15000	5	10	10	5	5	8	5	21	4	3	1	7.16666666666667	5	9.61580548008435	1
0	27	1	0	5	1	2	1	2	2	2	1	2	3	1	4	4	4	4	4	16800	3	10	10	3	6	8	8	21	4	2.5	1.66666666666667	7.5	3	9.72913416539135	1
0	23	0	0	1	1	1	1	1	1	1	1	4	4	1	2	5	5	5	4	6800	4	10	7	5	4	6	7	11	4.25	4	1	6.5	4	8.8246778911642	1
1	54	1	1	5	0	1	1	1	1	1	1	4	4	1	4	3	3	3	3	70000	5	10	5	0	0	2	2	21	3.25	4	1	3.16666666666667	5	11.1562505210315	1
0	31	1	1	5	1	2	1	2	2	2	1	2	3	1	4	4	4	5	4	61000	5	10	5	0	0	2	5	21	4.25	2.5	1.66666666666667	3.66666666666667	5	11.0186291431554	1
1	30	0	1	3	1	1	1	4	1	2	1	4	4	1	5	4	5	5	5	60000	4	10	5	1	3	5	5	21	4.75	4	1.66666666666667	4.83333333333333	4	11.0020998412042	1
1	32	0	1	2	1	2	2	4	1	2	1	2	2	1	4	4	2	2	4	15000	4	10	5	5	5	6	9	21	3	2	2	6.66666666666667	4	9.61580548008435	1
1	24	0	0	1	1	2	1	1	1	1	1	3	3	1	4	4	4	5	4	24000	5	10	10	8	8	9	10	21	4.25	3	1.16666666666667	9.16666666666667	5	10.0858091093301	1
0	44	0	0	2	1	2	1	1	1	1	1	4	4	1	5	5	5	5	5	55000	5	10	10	5	5	7	9	21	5	4	1.16666666666667	7.66666666666667	5	10.9150884642146	1
0	33	0	1	3	1	3	2	2	2	2	1	3	2	1	5	5	4	5	4	110500	4	10	8	0	4	2	5	14	4.75	2.5	2	4.83333333333333	4	11.6127707999399	0
1	24	0	0	3	1	1	1	1	1	1	1	3	4	1	2	4	4	4	4	3600	5	10	9	5	2	5	7	21	3.5	3.5	1	6.33333333333333	5	8.1886891244442	1
1	28	0	0	1	1	2	1	2	2	2	1	2	2	1	4	4	4	4	4	3e+05	4	10	6	6	3	7	10	31	4	2	1.66666666666667	7	4	12.6115377536383	1
0	30	1	1	3	1	2	2	2	1	1	1	2	2	1	5	4	5	5	5	60000	5	10	8	5	3	5	8	21	4.75	2	1.5	6.5	5	11.0020998412042	1
1	21	1	0	1	1	1	1	2	2	1	1	4	4	1	4	3	2	4	3	11500	5	10	7	0	5	7	8	21	3.25	4	1.33333333333333	6.16666666666667	5	9.35010231435134	1
1	48	1	1	2	0	4	4	4	4	4	2	1	1	1	2	2	2	2	2	36000	3	10	5	0	0	1	1	21	2	1	3.66666666666667	2.83333333333333	3	10.4912742174382	1
0	25	1	0	6	1	3	2	1	1	1	1	3	3	1	2	2	3	3	3	19200	4	10	8	5	2	0	5	21	2.5	3	1.5	5	4	9.86266555801587	1
1	30	1	1	4	0	1	1	1	1	4	1	2	4	1	4	3	3	3	3	40000	5	10	5	5	5	5	5	21	3.25	3	1.5	5.83333333333333	5	10.5966347330961	1
0	31	1	1	4	0	3	3	3	3	3	3	1	1	0	4	4	4	4	4	5000	3	10	5	0	0	0	0	21	4	1	3	2.5	3	8.51719319141624	1
1	19	1	0	3	1	1	1	1	1	1	1	4	4	1	4	5	4	4	4	60000	4	10	10	5	5	6	10	21	4.25	4	1	7.66666666666667	4	11.0020998412042	1
1	39	1	1	4	0	2	3	3	2	3	1	3	3	0	5	5	3	5	5	10000	4	10	2	2	5	1	6	21	4.5	3	2.33333333333333	4.33333333333333	4	9.21034037197618	1
0	36	0	1	4	1	2	2	2	3	2	2	4	4	1	3	3	4	5	4	25000	5	10	9	0	5	5	5	21	3.75	4	2.16666666666667	5.66666666666667	5	10.1266311038503	1
0	42	1	1	2	0	2	2	1	1	3	2	3	3	1	1	1	1	1	1	24000	5	10	5	0	0	5	10	21	1	3	1.83333333333333	5	5	10.0858091093301	1
1	36	1	1	6	0	3	2	4	2	1	1	2	3	0	3	2	2	3	2	7000	3	10	5	0	0	5	4	21	2.5	2.5	2.16666666666667	4	3	8.85366542803745	1
1	47	1	1	2	0	1	1	2	2	3	1	4	4	1	4	1	1	1	2	45000	5	10	7	0	2	3	5	21	1.75	4	1.66666666666667	4.5	5	10.7144177687525	1
1	24	1	0	3	1	1	1	2	1	2	1	3	3	1	3	3	3	3	3	36000	4	10	8	7	7	8	10	21	3	3	1.33333333333333	8.33333333333333	4	10.4912742174382	1
1	39	0	1	2	1	2	2	3	1	2	1	2	2	0	2	4	2	4	4	60000	3	10	10	7	3	0	5	21	3	2	1.83333333333333	5.83333333333333	3	11.0020998412042	1
1	36	0	1	3	1	1	2	1	1	1	1	2	2	1	2	2	2	2	2	8400	3	8	0	0	0	0	3	21	2	2	1.16666666666667	1.83333333333333	3	9.03598698483141	1
1	24	0	0	4	1	2	1	1	1	1	1	4	3	1	2	2	3	4	3	35000	4	9	7	6	6	6	6	21	2.75	3.5	1.16666666666667	6.66666666666667	4	10.4631033404715	1
1	30	0	0	4	1	4	2	4	3	2	1	3	2	1	1	1	2	4	1	60000	3	10	4	2	2	4	6	21	2	2.5	2.66666666666667	4.66666666666667	3	11.0020998412042	1
0	36	0	1	3	1	2	2	1	1	1	1	4	3	1	4	4	4	3	4	66000	4	10	5	3	0	3	5	21	3.75	3.5	1.33333333333333	4.33333333333333	4	11.0974100210086	1
0	30	0	1	5	1	2	1	2	2	2	1	3	3	1	2	4	3	3	4	24000	4	10	6	6	5	5	5	21	3	3	1.66666666666667	6.16666666666667	4	10.0858091093301	1
1	27	0	0	3	1	2	2	1	1	1	1	3	3	1	4	4	2	4	4	15000	4	10	5	4	4	4	6	21	3.5	3	1.33333333333333	5.5	4	9.61580548008435	1
0	34	1	1	3	0	2	2	1	2	2	1	3	3	1	4	4	4	4	4	15000	5	10	5	1	0	5	8	21	4	3	1.66666666666667	4.83333333333333	5	9.61580548008435	1
1	42	1	0	1	0	1	1	1	1	1	1	3	1	0	3	3	3	3	3	24500	3	10	10	0	3	5	5	21	3	2	1	5.5	3	10.1064283965328	1
0	35	1	1	2	0	3	2	1	2	1	1	3	3	1	3	5	4	4	4	22000	4	10	5	0	3	0	5	21	4	3	1.66666666666667	3.83333333333333	4	9.99879773234045	1
1	31	1	1	5	0	2	1	1	1	1	1	4	4	1	4	4	4	4	4	82000	4	10	8	0	2	1	6	21	4	4	1.16666666666667	4.5	4	11.3144745262464	1
0	30	1	1	5	0	2	2	2	2	2	1	3	2	0	4	4	4	4	4	21000	5	8	7	0	0	5	5	21	4	2.5	1.83333333333333	4.16666666666667	5	9.95227771670556	1
0	28	1	1	5	0	2	1	1	2	2	1	3	3	1	4	4	4	4	4	28800	5	10	5	0	0	5	9	21	4	3	1.5	4.83333333333333	5	10.268130666124	1
1	37	1	1	4	0	1	1	1	1	2	1	3	4	1	2	2	2	2	2	48000	3	10	8	0	3	0	0	21	2	3.5	1.16666666666667	3.5	3	10.77895628989	1
0	23	1	0	1	0	2	2	3	3	2	1	2	3	1	4	4	4	4	4	40000	5	10	8	8	5	5	8	21	4	2.5	2.16666666666667	7.33333333333333	5	10.5966347330961	1
1	26	1	1	4	0	2	1	1	1	1	1	4	4	1	3	3	4	3	4	20000	5	10	8	5	3	5	0	41	3.25	4	1.16666666666667	5.16666666666667	5	9.90348755253613	0
0	26	1	0	3	1	1	1	1	1	1	1	4	4	1	4	5	5	4	5	70000	5	10	9	5	5	5	8	21	4.5	4	1	7	5	11.1562505210315	1
0	41	0	1	3	1	2	1	2	1	1	1	3	4	1	3	3	2	3	3	10000	5	10	8	0	0	7	8	21	2.75	3.5	1.33333333333333	5.5	5	9.21034037197618	1
1	36	0	1	5	1	2	1	2	1	1	1	2	3	1	4	5	4	3	4	66000	5	10	5	0	0	3	8	21	4	2.5	1.33333333333333	4.33333333333333	5	11.0974100210086	1
0	36	0	1	5	1	2	2	3	2	2	1	3	3	1	2	4	4	3	3	25000	3	10	7	4	4	5	7	21	3.25	3	2	6.16666666666667	3	10.1266311038503	1
1	43	0	1	1	0	1	1	1	3	1	1	3	3	1	5	5	4	4	3	48000	4	10	7	0	0	3	5	21	4.5	3	1.33333333333333	4.16666666666667	4	10.77895628989	1
1	36	0	1	6	1	1	1	1	1	1	1	3	3	1	4	4	4	4	4	36000	4	10	6	2	4	9	6	21	4	3	1	6.16666666666667	4	10.4912742174382	1
0	34	0	1	6	1	1	1	2	1	1	1	3	3	1	4	5	3	5	4	36000	4	10	9	2	2	5	7	21	4.25	3	1.16666666666667	5.83333333333333	4	10.4912742174382	1
0	28	0	0	3	1	2	2	2	2	2	2	2	2	1	4	4	4	4	4	45000	4	10	5	2	0	0	2	21	4	2	2	3.16666666666667	4	10.7144177687525	1
1	26	0	0	4	1	1	2	1	1	1	1	2	4	1	4	5	5	5	4	21000	4	10	1	0	0	4	6	21	4.75	3	1.16666666666667	3.5	4	9.95227771670556	1
1	61	1	1	3	0	1	2	2	1	1	1	1	3	0	4	5	5	4	5	3000	5	10	8	8	2	10	8	21	4.5	2	1.33333333333333	7.66666666666667	5	8.00636756765025	1
0	22	1	0	1	1	2	1	3	1	2	1	3	3	1	5	5	5	5	5	54000	4	10	8	5	3	3	9	21	5	3	1.66666666666667	6.33333333333333	4	10.8967393255464	1
1	41	1	1	1	0	2	2	2	2	2	1	3	3	1	3	3	4	4	4	46000	5	10	5	1	5	5	8	32	3.5	3	1.83333333333333	5.66666666666667	5	10.7363966754712	1
0	17	1	0	1	1	2	2	1	2	2	1	2	3	1	4	5	4	4	4	4000	4	10	5	3	1	5	5	21	4.25	2.5	1.66666666666667	4.83333333333333	4	8.29404964010203	1
1	40	1	1	3	0	1	1	1	1	1	1	4	4	0	3	3	2	2	3	40000	5	10	10	2	5	8	8	21	2.5	4	1	7.16666666666667	5	10.5966347330961	1
0	41	1	1	3	1	2	1	3	1	1	1	4	4	1	3	3	3	5	3	7500	5	10	5	0	1	5	9	21	3.5	4	1.5	5	5	8.9226582995244	1
1	26	1	1	3	0	1	1	1	1	1	1	4	3	1	4	5	3	4	4	9000	4	10	7	0	2	4	5	21	4	3.5	1	4.66666666666667	4	9.10497985631836	1
1	31	0	1	4	1	2	2	1	1	2	1	4	4	1	4	3	4	3	3	70000	5	10	6	6	5	5	5	21	3.5	4	1.5	6.16666666666667	5	11.1562505210315	1
0	27	1	1	2	1	2	1	1	2	1	1	3	3	1	2	4	4	5	2	20880	4	10	6	3	5	5	7	21	3.75	3	1.33333333333333	6	4	9.94654704199658	1
1	52	1	1	4	0	2	1	1	1	1	1	1	4	1	1	2	2	4	4	24000	5	10	5	0	0	0	10	21	2.25	2.5	1.16666666666667	4.16666666666667	5	10.0858091093301	1
0	25	1	0	3	1	2	1	1	1	1	1	3	4	1	4	5	5	4	4	22800	4	10	6	0	2	5	8	21	4.5	3.5	1.16666666666667	5.16666666666667	4	10.0345158149425	1
1	40	1	1	4	0	2	2	1	1	2	1	2	4	1	3	1	1	1	3	27000	5	10	0	0	5	0	5	21	1.5	3	1.5	3.33333333333333	5	10.2035921449865	1
0	26	1	0	5	1	2	1	1	2	2	1	2	4	1	5	5	4	4	4	50000	4	10	10	10	7	8	10	21	4.5	3	1.5	9.16666666666667	4	10.8197782844103	1
1	21	1	0	1	1	1	1	1	1	1	1	4	4	1	3	3	4	3	4	37800	4	10	8	6	3	6	7	11	3.25	4	1	6.66666666666667	4	10.5400643816077	1
0	27	1	0	1	1	2	2	2	2	2	1	3	2	1	3	4	4	4	3	65000	3	10	6	2	3	5	7	31	3.75	2.5	1.83333333333333	5.5	3	11.0821425488778	1
1	31	0	0	1	1	1	1	1	2	1	1	2	1	1	2	5	4	4	4	48000	3	10	8	3	3	3	5	21	3.75	1.5	1.16666666666667	5.33333333333333	3	10.77895628989	1
1	23	1	0	1	1	1	1	1	1	1	1	3	4	1	3	3	2	4	4	48000	3	10	7	2	5	10	10	21	3	3.5	1	7.33333333333333	3	10.77895628989	1
1	37	1	1	5	1	2	1	3	2	2	1	4	4	0	4	4	4	4	4	90000	5	10	8	10	5	3	5	21	4	4	1.83333333333333	6.83333333333333	5	11.4075649493124	1
0	35	1	1	5	0	1	1	1	1	1	1	3	3	0	4	4	4	4	4	20000	5	10	7	5	5	5	5	21	4	3	1	6.16666666666667	5	9.90348755253613	1
0	28	1	0	1	1	1	1	1	1	1	1	3	3	1	4	4	4	4	4	30000	5	8	7	1	1	2	7	21	4	3	1	4.33333333333333	5	10.3089526606443	1
0	24	1	0	1	1	1	1	1	1	1	1	3	3	1	4	4	5	4	4	37200	4	9	6	3	1	4	6	21	4.25	3	1	4.83333333333333	4	10.5240640402612	1
0	23	1	0	1	1	1	3	3	3	4	4	3	4	1	3	3	4	4	4	17000	3	10	5	1	1	0	1	15	3.5	3.5	3	3	3	9.74096862303835	0
1	36	0	1	3	0	2	2	2	2	2	1	3	3	1	4	4	4	2	4	90000	5	10	1	8	5	8	8	21	3.5	3	1.83333333333333	6.66666666666667	5	11.4075649493124	1
1	32	0	1	2	1	2	1	1	1	1	1	4	3	1	4	5	3	5	4	35000	5	10	8	5	5	9	10	21	4.25	3.5	1.16666666666667	7.83333333333333	5	10.4631033404715	1
0	39	0	1	3	1	1	1	1	1	1	1	3	3	1	4	4	4	4	4	30000	5	10	5	0	1	0	5	21	4	3	1	3.5	5	10.3089526606443	1
1	43	0	1	3	1	1	1	1	1	1	1	4	4	1	4	4	4	4	4	43200	5	10	5	0	0	0	10	21	4	4	1	4.16666666666667	5	10.6735957742322	1
1	37	0	1	3	1	2	1	1	2	1	1	2	2	1	2	4	5	4	4	5000	5	10	6	0	0	3	3	21	3.75	2	1.33333333333333	3.66666666666667	5	8.51719319141624	1
0	53	0	1	2	1	2	3	2	1	1	1	4	4	0	4	4	4	4	4	1800	5	10	7	0	0	0	10	21	4	4	1.66666666666667	4.5	5	7.49554194388426	1
1	41	0	1	5	1	1	1	1	1	1	1	3	1	1	4	4	4	4	4	85000	4	10	10	6	6	6	9	21	4	2	1	7.83333333333333	4	11.3504065354725	1
1	30	0	0	1	1	2	2	3	3	2	2	3	3	0	4	5	5	5	5	20000	4	10	10	2	6	5	10	21	4.75	3	2.33333333333333	7.16666666666667	4	9.90348755253613	1
1	37	0	1	3	1	1	1	1	1	2	1	4	4	1	4	4	4	5	4	42000	4	10	8	0	4	5	3	21	4.25	4	1.16666666666667	5	4	10.6454248972655	1
1	37	1	1	4	0	1	1	4	2	2	1	4	4	1	3	5	5	4	4	42000	5	10	8	0	0	0	0	21	4.25	4	1.83333333333333	3	5	10.6454248972655	1
1	40	0	1	4	1	2	2	1	1	2	1	3	3	1	4	4	4	5	4	60000	4	9	5	5	2	5	6	21	4.25	3	1.5	5.33333333333333	4	11.0020998412042	1
0	39	1	1	4	0	2	2	3	1	2	1	3	4	1	4	5	5	4	4	30000	5	10	8	5	2	5	8	21	4.5	3.5	1.83333333333333	6.33333333333333	5	10.3089526606443	1
0	42	1	1	3	1	1	1	2	1	1	1	3	3	1	4	4	4	4	4	26400	5	10	8	7	6	9	9	21	4	3	1.16666666666667	8.16666666666667	5	10.1811192891344	1
1	30	0	1	3	1	1	1	1	1	1	1	3	3	1	4	4	4	2	4	120000	5	10	8	0	5	1	7	21	3.5	3	1	5.16666666666667	5	11.6952470217642	1
1	42	0	1	4	1	2	2	1	1	2	1	2	2	1	2	4	4	4	2	40000	4	10	6	5	1	3	5	21	3.5	2	1.5	5	4	10.5966347330961	1
1	40	0	1	3	1	2	2	2	1	1	2	4	3	1	4	2	2	2	4	72000	2	10	5	5	5	5	5	21	2.5	3.5	1.66666666666667	5.83333333333333	2	11.1844213979982	1
0	36	0	1	3	1	4	3	4	1	2	1	4	4	0	4	4	4	4	3	44400	4	10	7	7	6	5	5	21	4	4	2.5	6.66666666666667	4	10.7009947484203	1
0	43	1	1	3	1	1	1	2	1	1	1	1	1	1	4	4	4	4	3	30200	4	10	8	6	4	7	8	21	4	1	1.16666666666667	7.16666666666667	4	10.315597203363	1
1	28	1	0	1	1	1	1	2	1	1	1	4	4	1	3	3	4	4	5	1e+05	4	10	5	0	6	5	7	23	3.5	4	1.16666666666667	5.5	4	11.5129254649702	0
1	40	0	0	3	1	1	1	1	1	1	1	3	4	1	4	4	4	5	4	38000	4	10	8	0	5	5	7	21	4.25	3.5	1	5.83333333333333	4	10.5453414387085	1
0	17	0	0	3	0	3	2	3	3	2	2	2	3	1	3	5	5	3	3	42000	3	10	6	4	3	4	6	21	4	2.5	2.5	5.5	3	10.6454248972655	1
1	36	0	1	5	1	2	2	2	1	1	1	3	3	0	4	4	4	4	4	1e+05	4	10	8	2	1	5	5	21	4	3	1.5	5.16666666666667	4	11.5129254649702	1
0	35	0	1	5	1	2	2	2	2	2	1	2	2	1	1	2	3	2	2	40000	3	10	8	7	0	5	6	21	2	2	1.83333333333333	6	3	10.5966347330961	1
1	26	0	0	3	1	1	1	1	1	1	1	4	4	1	4	4	2	3	2	39200	4	10	5	5	5	5	7	21	3.25	4	1	6.16666666666667	4	10.5764320257786	1
1	29	1	0	2	0	3	1	4	4	1	1	1	1	1	4	4	1	1	2	151000	3	10	5	5	3	3	7	21	2.5	1	2.33333333333333	5.5	3	11.9250351157971	1
1	31	1	1	7	1	2	2	2	2	2	2	3	3	1	4	4	4	3	4	60000	4	9	5	5	4	4	4	21	3.75	3	2	5.16666666666667	4	11.0020998412042	1
0	28	1	1	7	0	2	2	2	2	2	1	2	2	1	2	3	3	2	3	24000	3	9	5	4	4	5	6	21	2.5	2	1.83333333333333	5.5	3	10.0858091093301	1
0	29	1	0	1	1	2	1	3	1	2	1	2	3	1	3	5	5	5	5	140000	5	10	8	5	8	8	5	21	4.5	2.5	1.66666666666667	7.33333333333333	5	11.8493977015914	1
1	31	1	0	1	0	2	1	1	1	1	1	4	3	1	5	4	4	4	4	62000	4	10	4	0	2	7	5	21	4.25	3.5	1.16666666666667	4.66666666666667	4	11.0348896640272	1
0	28	1	0	4	1	2	1	2	2	2	1	3	4	1	2	4	1	3	2	40000	5	10	9	7	1	4	9	21	2.5	3.5	1.66666666666667	6.66666666666667	5	10.5966347330961	1
0	23	1	0	2	1	2	2	2	2	1	1	3	2	1	1	3	3	3	3	30000	4	10	5	0	0	1	8	21	2.5	2.5	1.66666666666667	4	4	10.3089526606443	1
1	40	1	1	5	0	1	1	1	1	1	1	2	3	1	3	4	3	3	3	35000	4	10	5	5	0	10	5	21	3.25	2.5	1	5.83333333333333	4	10.4631033404715	1
1	22	1	0	1	1	1	2	3	2	1	1	2	2	1	3	4	4	4	3	4000	4	9	8	1	1	5	8	43	3.75	2	1.66666666666667	5.33333333333333	4	8.29404964010203	0
1	30	1	1	1	1	2	2	4	4	2	1	3	2	1	2	5	4	4	4	61000	3	10	5	0	3	0	5	21	3.75	2.5	2.5	3.83333333333333	3	11.0186291431554	1
1	22	1	0	3	1	1	1	1	1	1	1	3	3	1	5	5	5	5	5	30000	5	10	8	2	2	3	9	21	5	3	1	5.66666666666667	5	10.3089526606443	1
1	33	1	0	2	0	1	1	1	1	1	1	4	4	1	5	5	5	5	5	20000	5	10	10	5	1	2	10	21	5	4	1	6.33333333333333	5	9.90348755253613	1
1	38	1	1	3	0	2	1	1	3	1	1	2	3	1	5	4	5	5	5	60000	5	7	5	9	5	4	8	21	4.75	2.5	1.5	6.33333333333333	5	11.0020998412042	1
0	24	1	0	1	1	2	3	3	2	2	1	2	2	1	4	4	4	2	4	40000	4	10	6	4	3	2	8	11	3.5	2	2.16666666666667	5.5	4	10.5966347330961	1
1	34	1	1	3	1	2	1	1	1	1	1	3	4	1	4	5	5	5	4	1e+05	5	10	8	0	0	5	8	44	4.75	3.5	1.16666666666667	5.16666666666667	5	11.5129254649702	1
0	23	1	1	2	0	1	1	2	1	1	1	2	3	1	5	5	4	4	4	72000	5	10	8	7	5	6	7	21	4.5	2.5	1.16666666666667	7.16666666666667	5	11.1844213979982	1
0	24	1	1	6	0	1	1	1	1	1	1	4	2	1	4	4	4	4	4	14000	4	10	5	0	3	5	5	21	4	3	1	4.66666666666667	4	9.5468126085974	1
0	22	1	0	3	1	4	4	1	4	4	4	4	4	1	4	4	4	4	4	30000	3	10	3	3	0	5	10	21	4	4	3.5	5.16666666666667	3	10.3089526606443	1
0	38	1	1	5	0	1	1	2	1	1	1	4	4	1	4	4	4	4	4	10000	5	10	10	0	5	0	10	21	4	4	1.16666666666667	5.83333333333333	5	9.21034037197618	1
0	44	1	1	5	0	1	1	2	1	1	1	3	3	1	4	4	5	4	4	31200	5	10	7	5	0	6	9	21	4.25	3	1.16666666666667	6.16666666666667	5	10.3481733737976	1
1	21	1	0	1	0	1	1	1	1	1	1	3	4	1	5	5	5	5	5	30000	4	10	7	5	5	7	5	50	5	3.5	1	6.5	4	10.3089526606443	0
0	35	1	0	2	1	2	2	2	2	3	3	3	2	1	2	3	3	2	2	30000	3	10	6	1	1	5	9	21	2.5	2.5	2.33333333333333	5.33333333333333	3	10.3089526606443	1
1	38	1	0	1	0	1	1	1	2	1	1	3	2	1	4	5	5	5	5	42000	4	10	7	5	0	5	7	22	4.75	2.5	1.16666666666667	5.66666666666667	4	10.6454248972655	0
1	43	1	0	4	0	1	1	1	1	1	1	3	4	1	4	4	4	4	4	9000	5	10	8	0	5	5	10	21	4	3.5	1	6.33333333333333	5	9.10497985631836	1
1	22	1	0	4	1	1	2	1	1	1	1	3	3	1	4	4	4	5	5	18000	5	10	8	3	3	5	7	21	4.25	3	1.16666666666667	6	5	9.7981270368783	1
1	26	1	0	2	1	1	1	1	1	1	1	2	2	1	4	5	4	5	4	65000	3	10	6	0	0	10	10	21	4.5	2	1	6	3	11.0821425488778	1
0	25	1	0	4	1	2	1	1	1	2	1	4	4	1	4	5	5	5	4	15000	4	10	5	3	3	2	6	21	4.75	4	1.33333333333333	4.83333333333333	4	9.61580548008435	1
0	23	1	0	5	1	2	1	1	1	1	1	4	3	1	4	4	4	4	5	20000	5	10	10	5	5	8	10	21	4	3.5	1.16666666666667	8	5	9.90348755253613	1
1	25	1	1	3	1	1	1	1	1	1	1	3	3	1	4	5	4	3	3	25000	5	10	6	3	5	2	10	21	4	3	1	6	5	10.1266311038503	1
1	19	1	0	2	0	2	1	1	1	1	1	2	2	1	3	2	2	3	3	30000	4	10	6	5	5	3	5	21	2.5	2	1.16666666666667	5.66666666666667	4	10.3089526606443	1
0	27	1	1	3	1	1	2	1	1	2	1	3	4	1	2	3	4	4	4	1300	4	9	6	7	5	0	8	21	3.25	3.5	1.33333333333333	5.83333333333333	4	7.17011954344963	1
0	22	1	0	4	1	2	1	1	2	2	1	3	3	1	2	5	4	4	3	12000	5	10	9	6	5	4	8	21	3.75	3	1.5	7	5	9.39266192877014	1
1	26	1	1	1	0	2	1	1	1	1	1	4	4	1	4	4	4	4	4	20000	5	10	10	1	5	7	7	21	4	4	1.16666666666667	6.66666666666667	5	9.90348755253613	1
1	29	1	1	3	1	1	2	1	1	1	1	3	3	1	4	5	5	4	4	30000	5	10	10	9	5	10	10	21	4.5	3	1.16666666666667	9	5	10.3089526606443	1
1	23	1	0	1	1	2	2	2	2	2	2	2	2	1	4	4	4	4	4	40000	5	10	8	0	0	0	4	21	4	2	2	3.66666666666667	5	10.5966347330961	1
0	21	1	0	3	1	2	1	1	1	2	1	4	4	1	4	4	4	4	4	6000	4	10	5	5	6	5	6	21	4	4	1.33333333333333	6.16666666666667	4	8.69951474821019	1
1	22	1	0	1	1	1	2	1	1	1	1	4	4	1	2	4	4	4	4	18000	4	10	10	0	5	5	5	21	3.5	4	1.16666666666667	5.83333333333333	4	9.7981270368783	1
1	24	1	0	1	0	2	2	2	2	2	2	2	2	1	4	2	4	2	2	29000	5	10	2	5	1	1	1	21	3	2	2	3.33333333333333	5	10.2750511089686	1
1	28	1	0	1	0	1	2	1	2	2	1	4	2	1	4	4	4	4	4	50000	4	10	8	7	5	6	8	22	4	3	1.5	7.33333333333333	4	10.8197782844103	0
1	21	1	0	1	1	2	2	1	1	1	1	3	4	1	4	5	5	4	4	24000	5	10	10	6	7	9	10	21	4.5	3.5	1.33333333333333	8.66666666666667	5	10.0858091093301	1
0	24	1	0	3	1	1	1	1	1	1	1	4	4	1	4	5	5	4	4	20000	5	10	8	5	5	8	7	21	4.5	4	1	7.16666666666667	5	9.90348755253613	1
1	21	1	0	4	1	2	2	2	2	2	1	4	2	1	5	4	5	5	5	5700	5	10	7	5	5	10	10	21	4.75	3	1.83333333333333	7.83333333333333	5	8.64822145382264	1
1	31	0	1	3	1	3	4	4	3	3	2	1	1	0	1	1	1	1	1	70000	2	10	7	5	2	4	5	53	1	1	3.16666666666667	5.5	2	11.1562505210315	0
1	23	1	0	1	1	2	2	2	2	2	1	2	4	1	2	5	5	3	4	20000	5	10	8	10	10	10	10	21	3.75	3	1.83333333333333	9.66666666666667	5	9.90348755253613	1
0	26	1	0	2	1	2	2	1	2	2	1	3	3	1	4	5	2	2	4	35000	4	10	7	1	5	5	8	11	3.25	3	1.66666666666667	6	4	10.4631033404715	1
1	46	1	1	3	0	2	2	2	2	2	1	4	4	1	4	4	4	4	4	30000	5	10	5	1	2	1	5	21	4	4	1.83333333333333	4	5	10.3089526606443	1
0	44	1	1	3	0	2	1	2	1	1	1	4	3	1	3	4	4	4	4	20000	4	10	8	0	5	8	7	21	3.75	3.5	1.33333333333333	6.33333333333333	4	9.90348755253613	1
1	40	1	1	4	0	1	1	1	1	1	1	4	3	1	4	3	2	1	3	16000	5	10	8	5	2	5	8	21	2.5	3.5	1	6.33333333333333	5	9.68034400122192	1
0	22	1	0	1	0	3	1	3	1	3	1	3	3	0	3	4	4	4	4	24000	3	10	5	0	5	5	5	21	3.75	3	2	5	3	10.0858091093301	1
0	22	0	0	3	1	2	1	1	2	2	1	3	3	1	3	4	5	4	4	11100	4	10	7	2	5	7	8	21	4	3	1.5	6.5	4	9.31470038730042	1
0	41	0	1	4	1	4	2	1	2	2	1	2	2	0	4	4	4	4	4	24000	3	10	5	0	0	1	3	21	4	2	2	3.16666666666667	3	10.0858091093301	1
0	23	1	0	1	1	2	2	3	2	2	1	4	3	0	2	2	4	4	4	26000	3	10	5	3	2	3	4	21	3	3.5	2	4.5	3	10.1658518170036	1
0	40	0	1	6	0	1	1	1	2	1	1	2	1	1	4	4	4	4	4	18000	5	10	9	5	5	5	6	21	4	1.5	1.16666666666667	6.66666666666667	5	9.7981270368783	1
0	20	1	0	3	0	2	3	3	2	3	1	4	4	0	4	3	3	5	3	24000	4	10	5	1	1	6	9	21	3.75	4	2.33333333333333	5.33333333333333	4	10.0858091093301	1
0	24	1	0	3	1	3	2	3	2	2	1	3	3	0	3	4	4	3	4	26400	4	10	8	8	5	3	8	21	3.5	3	2.16666666666667	7	4	10.1811192891344	1
1	36	1	1	3	0	2	2	2	2	2	1	2	2	0	3	3	3	1	1	20000	5	10	6	0	0	10	7	21	2.5	2	1.83333333333333	5.5	5	9.90348755253613	1
0	37	1	1	3	0	1	1	1	1	1	1	3	3	1	3	5	3	5	5	20000	4	10	5	2	0	5	6	21	4	3	1	4.66666666666667	4	9.90348755253613	1
0	36	0	1	3	1	4	1	1	1	1	1	2	3	1	4	4	4	4	4	36000	3	10	6	0	0	0	4	21	4	2.5	1.5	3.33333333333333	3	10.4912742174382	1
1	39	1	1	3	0	2	2	2	2	1	1	3	3	1	3	4	4	4	4	24000	4	10	6	5	1	6	8	21	3.75	3	1.66666666666667	6	4	10.0858091093301	1
1	37	1	1	5	0	2	2	1	3	1	1	3	4	1	4	4	4	4	4	40000	3	10	5	1	0	7	8	21	4	3.5	1.66666666666667	5.16666666666667	3	10.5966347330961	1
0	40	1	1	5	0	1	2	2	2	2	1	4	3	1	2	5	4	2	4	38000	4	10	8	3	8	8	8	21	3.25	3.5	1.66666666666667	7.5	4	10.5453414387085	1
0	31	1	1	3	0	2	1	2	1	1	1	3	3	1	5	5	5	5	5	24000	5	10	10	5	1	5	10	21	5	3	1.33333333333333	6.83333333333333	5	10.0858091093301	1
1	34	1	1	4	0	1	1	2	2	2	1	3	3	0	3	3	3	3	3	48000	5	10	8	2	5	5	5	21	3	3	1.5	5.83333333333333	5	10.77895628989	1
0	31	1	1	3	1	2	2	3	2	2	1	3	3	1	4	4	3	3	3	30000	3	9	5	1	3	5	7	21	3.5	3	2	5	3	10.3089526606443	1
1	29	1	1	5	0	1	1	1	1	1	1	4	4	1	4	4	4	4	4	50000	5	10	5	0	0	0	5	21	4	4	1	3.33333333333333	5	10.8197782844103	1
0	29	1	1	5	0	2	1	4	1	1	1	3	4	0	4	4	4	4	4	20000	5	10	5	1	1	5	5	21	4	3.5	1.66666666666667	4.5	5	9.90348755253613	1
1	30	1	1	3	0	2	2	1	1	2	1	2	3	1	3	3	3	2	3	1e+05	5	10	10	5	5	5	5	21	2.75	2.5	1.5	6.66666666666667	5	11.5129254649702	1
1	42	0	1	5	0	1	1	1	1	1	1	4	4	1	3	4	2	4	3	40000	5	10	8	3	5	5	7	21	3.25	4	1	6.33333333333333	5	10.5966347330961	1
0	40	1	1	5	0	2	1	1	1	2	1	3	3	1	3	4	4	2	4	20000	4	10	9	10	5	8	9	21	3.25	3	1.33333333333333	8.5	4	9.90348755253613	1
0	25	1	0	3	1	1	1	1	1	1	1	4	4	1	4	5	5	5	5	70000	5	10	9	5	5	5	5	21	4.75	4	1	6.5	5	11.1562505210315	1
1	22	1	0	5	1	1	1	1	1	1	1	3	4	1	2	4	2	2	2	12000	5	10	8	3	4	6	8	21	2.5	3.5	1	6.5	5	9.39266192877014	1
1	40	1	0	4	0	1	1	2	2	2	1	2	2	1	3	5	5	5	5	20000	3	9	5	1	1	6	8	21	4.5	2	1.5	5	3	9.90348755253613	1
1	31	0	1	4	1	2	1	1	2	2	1	3	3	1	3	3	3	4	4	60000	5	10	7	7	7	5	5	21	3.25	3	1.5	6.83333333333333	5	11.0020998412042	1
0	32	0	0	3	1	3	3	1	2	3	2	2	2	0	2	3	3	3	3	17000	3	10	5	1	1	5	8	21	2.75	2	2.33333333333333	5	3	9.74096862303835	1
1	44	0	1	3	1	2	2	1	1	1	1	3	4	1	4	4	4	4	4	120000	5	10	9	9	5	5	10	21	4	3.5	1.33333333333333	8	5	11.6952470217642	1
1	41	0	1	4	1	1	1	1	1	1	1	3	4	1	1	4	4	4	4	36000	4	10	8	5	5	8	8	21	3.25	3.5	1	7.33333333333333	4	10.4912742174382	1
0	38	0	1	4	1	1	1	2	1	1	1	4	4	1	2	2	4	2	4	30000	4	10	8	0	0	6	8	21	2.5	4	1.16666666666667	5.33333333333333	4	10.3089526606443	1
1	61	0	0	5	0	1	1	2	1	1	1	3	3	1	3	4	4	4	4	468	5	10	8	0	0	7	8	21	3.75	3	1.16666666666667	5.5	5	6.14846829591765	1
1	32	0	0	1	1	1	1	1	1	1	1	4	4	0	4	5	5	5	5	36000	5	10	5	0	2	1	10	11	4.75	4	1	4.66666666666667	5	10.4912742174382	1
0	32	0	1	5	1	1	1	4	1	1	1	4	4	1	5	5	5	4	5	70000	5	10	6	2	3	8	7	21	4.75	4	1.5	6	5	11.1562505210315	1
1	28	0	0	3	1	1	1	1	1	1	1	4	4	1	4	4	4	4	4	1e+05	4	10	5	6	5	6	7	21	4	4	1	6.5	4	11.5129254649702	1
1	31	0	0	3	1	1	1	2	1	1	1	4	4	1	2	5	4	1	4	50000	5	10	8	5	5	5	8	21	3	4	1.16666666666667	6.83333333333333	5	10.8197782844103	1
0	55	0	0	1	1	2	2	2	1	2	2	4	4	0	2	2	2	2	1	39000	4	10	8	5	0	5	10	21	2	4	1.83333333333333	6.33333333333333	4	10.5713169251118	1
0	24	0	0	3	1	3	2	1	2	3	1	4	4	1	4	5	5	5	4	32000	4	10	1	0	0	0	6	21	4.75	4	2	2.83333333333333	4	10.3734911817819	1
1	28	0	0	3	1	1	1	1	1	1	1	4	4	1	2	4	3	2	1	15000	1	10	6	4	1	1	7	21	2.75	4	1	4.83333333333333	1	9.61580548008435	1
0	39	0	1	4	0	1	1	1	1	1	1	3	3	1	4	4	4	5	4	24000	4	10	9	8	0	5	5	21	4.25	3	1	6.16666666666667	4	10.0858091093301	1
0	44	0	1	3	1	2	1	4	1	1	1	2	3	0	2	5	4	4	2	2800	4	10	6	7	5	4	8	21	3.75	2.5	1.66666666666667	6.66666666666667	4	7.9373746961633	1
0	42	0	1	3	1	2	2	2	1	2	1	2	2	0	2	2	3	4	2	42000	4	10	8	0	0	8	8	21	2.75	2	1.66666666666667	5.66666666666667	4	10.6454248972655	1
1	43	0	1	3	1	2	2	3	2	2	2	2	1	0	2	4	4	4	3	24000	2	10	4	0	0	0	3	21	3.5	1.5	2.16666666666667	2.83333333333333	2	10.0858091093301	1
0	34	0	1	3	1	2	2	1	1	2	2	3	3	1	2	3	4	3	3	50000	3	10	7	7	5	0	3	21	3	3	1.66666666666667	5.33333333333333	3	10.8197782844103	1
1	32	0	0	2	1	1	1	1	1	1	1	4	4	1	4	5	4	4	4	50000	4	10	6	1	3	6	8	21	4.25	4	1	5.66666666666667	4	10.8197782844103	1
0	32	1	1	3	1	3	2	2	2	2	1	2	2	0	4	4	4	4	4	30000	3	10	10	10	5	0	4	21	4	2	2	6.5	3	10.3089526606443	1
1	22	1	0	4	1	2	2	3	1	1	1	2	3	1	5	3	2	4	3	55000	4	10	7	0	5	5	5	21	3.5	2.5	1.66666666666667	5.33333333333333	4	10.9150884642146	1
0	43	1	1	3	0	4	3	3	2	2	1	3	4	1	4	4	4	4	4	30000	4	10	7	5	0	5	7	21	4	3.5	2.5	5.66666666666667	4	10.3089526606443	1
1	22	1	0	3	0	1	1	1	1	1	1	4	4	1	4	4	4	4	4	36000	5	10	5	1	1	7	10	21	4	4	1	5.66666666666667	5	10.4912742174382	1
1	30	1	1	2	0	2	2	1	1	2	1	2	2	1	4	5	4	5	4	40500	4	10	9	8	8	9	9	21	4.5	2	1.5	8.83333333333333	4	10.6090572530946	1
1	30	1	1	2	1	2	2	2	2	2	2	2	2	0	4	3	4	3	4	54000	3	10	7	0	2	4	5	21	3.5	2	2	4.66666666666667	3	10.8967393255464	1
0	27	1	0	3	1	3	2	3	2	2	1	3	3	1	4	4	4	4	3	34800	5	10	8	4	5	3	7	21	4	3	2.16666666666667	6.16666666666667	5	10.4573726657626	1
0	27	1	1	4	0	1	1	1	1	1	1	1	1	1	4	4	4	4	4	50000	5	10	5	3	0	5	5	21	4	1	1	4.66666666666667	5	10.8197782844103	1
1	29	1	1	10	0	1	1	1	1	1	1	2	4	0	4	5	4	2	3	26000	5	10	5	0	0	10	8	21	3.75	3	1	5.5	5	10.1658518170036	1
0	31	1	1	4	1	1	1	1	1	1	1	3	3	1	5	5	5	5	5	60000	5	10	8	4	2	6	8	21	5	3	1	6.33333333333333	5	11.0020998412042	1
1	30	1	0	1	0	2	2	2	2	2	1	2	2	1	4	3	3	2	3	30000	4	10	0	0	0	0	5	21	3	2	1.83333333333333	2.5	4	10.3089526606443	1
1	22	1	0	1	1	1	1	1	1	1	1	4	4	1	5	5	5	5	3	5000	5	10	9	4	3	5	10	21	5	4	1	6.83333333333333	5	8.51719319141624	1
1	36	1	0	3	1	2	1	1	2	2	1	3	3	1	4	4	4	4	4	55000	4	10	9	8	6	5	5	21	4	3	1.5	7.16666666666667	4	10.9150884642146	1
0	36	1	1	3	0	2	2	3	2	2	1	2	2	1	3	4	4	4	5	20000	4	10	5	0	2	3	5	21	3.75	2	2	4.16666666666667	4	9.90348755253613	1
1	39	1	1	3	0	2	1	1	1	2	1	3	3	1	5	4	5	5	4	85000	5	10	6	0	0	0	7	21	4.75	3	1.33333333333333	3.83333333333333	5	11.3504065354725	1
0	30	1	1	3	0	1	1	2	1	1	1	2	3	1	3	4	4	4	3	3000	3	9	7	0	0	0	5	21	3.75	2.5	1.16666666666667	3.5	3	8.00636756765025	1
1	25	1	0	4	1	1	1	1	1	1	1	2	2	1	5	5	4	4	5	13500	5	10	5	0	0	0	8	21	4.5	2	1	3.83333333333333	5	9.51044496442652	1
0	25	1	0	3	0	2	2	2	3	2	1	2	2	1	3	4	2	2	2	31000	4	10	5	4	2	2	5	21	2.75	2	2	4.66666666666667	4	10.3417424834673	1
1	28	1	0	1	0	1	1	1	1	1	1	1	4	1	5	5	5	5	5	20000	3	5	3	2	0	0	3	21	5	2.5	1	2.16666666666667	3	9.90348755253613	1
1	37	0	1	3	1	1	1	1	2	1	1	3	3	1	4	4	4	4	4	50000	4	10	8	5	7	7	8	21	4	3	1.16666666666667	7.5	4	10.8197782844103	1
0	36	1	1	3	1	2	1	2	2	2	1	3	2	1	3	2	3	2	3	24000	4	9	9	9	9	2	7	21	2.5	2.5	1.66666666666667	7.5	4	10.0858091093301	1
1	29	1	1	3	1	2	2	2	2	2	1	2	2	1	5	5	5	5	5	35000	5	10	10	0	5	5	5	21	5	2	1.83333333333333	5.83333333333333	5	10.4631033404715	1
1	34	1	1	3	1	2	2	1	1	1	1	3	4	1	3	2	2	5	3	90000	3	10	5	0	1	3	2	12	3	3.5	1.33333333333333	3.5	3	11.4075649493124	1
1	33	1	1	3	1	1	1	2	1	1	2	3	3	1	4	4	4	4	4	40000	5	10	8	8	5	5	8	21	4	3	1.33333333333333	7.33333333333333	5	10.5966347330961	1
0	33	0	1	3	1	3	3	3	1	2	1	2	2	1	2	4	2	4	4	24000	5	10	8	7	1	3	4	21	3	2	2.16666666666667	5.5	5	10.0858091093301	1
0	19	1	0	3	0	3	3	2	3	3	2	3	2	1	3	4	3	4	4	36000	4	10	7	6	4	6	7	21	3.5	2.5	2.66666666666667	6.66666666666667	4	10.4912742174382	1
1	37	1	0	1	0	2	3	1	2	2	1	1	2	0	3	4	3	3	4	9600	5	10	5	5	0	0	10	21	3.25	1.5	1.83333333333333	5	5	9.16951837745593	1
1	31	1	0	1	0	1	1	1	1	1	1	1	2	1	5	5	5	5	5	50000	3	10	5	1	1	1	5	21	5	1.5	1	3.83333333333333	3	10.8197782844103	1
1	39	1	1	3	0	2	2	1	1	2	2	2	2	1	4	2	4	2	4	60000	3	10	8	5	0	2	5	21	3	2	1.66666666666667	5	3	11.0020998412042	1
0	25	1	1	3	1	2	2	3	1	1	1	3	3	1	4	5	4	4	4	20000	5	10	6	0	5	6	8	21	4.25	3	1.66666666666667	5.83333333333333	5	9.90348755253613	1
1	53	1	1	4	0	1	1	1	1	1	1	4	4	1	3	3	4	3	4	40000	3	10	8	0	5	6	8	21	3.25	4	1	6.16666666666667	3	10.5966347330961	1
1	23	1	0	1	1	1	1	1	4	4	1	4	1	1	3	3	4	1	3	4000	5	10	5	0	0	0	0	21	2.75	2.5	2	2.5	5	8.29404964010203	1
1	27	1	1	4	0	1	1	2	1	1	1	1	2	1	4	3	4	3	3	40000	3	10	8	5	3	8	10	21	3.5	1.5	1.16666666666667	7.33333333333333	3	10.5966347330961	1
0	28	1	1	4	0	2	2	1	4	2	1	4	4	1	2	4	5	2	2	20000	4	10	5	1	1	10	10	21	3.25	4	2	6.16666666666667	4	9.90348755253613	1
1	32	1	1	6	0	2	2	2	1	2	2	2	4	1	3	2	2	2	3	3500	4	10	6	3	5	3	6	21	2.25	3	1.83333333333333	5.5	4	8.1605182474775	1
1	31	1	1	3	1	2	1	2	2	2	1	3	3	1	3	4	4	4	3	30000	5	10	10	1	5	5	5	21	3.75	3	1.66666666666667	6	5	10.3089526606443	1
1	28	0	0	3	1	2	2	1	1	1	1	4	4	1	4	4	4	4	4	24000	4	9	8	0	0	3	4	21	4	4	1.33333333333333	4	4	10.0858091093301	1
0	43	0	1	4	1	2	1	1	4	1	1	3	4	1	4	4	4	4	4	36000	5	10	5	0	2	5	8	21	4	3.5	1.66666666666667	5	5	10.4912742174382	1
1	34	0	0	3	1	2	2	1	1	2	1	4	3	1	4	4	4	4	4	13000	4	10	5	1	5	5	8	21	4	3.5	1.5	5.66666666666667	4	9.47270463644367	1
1	36	0	0	2	1	1	1	1	2	2	1	4	2	1	2	4	4	4	4	26400	5	10	5	0	0	4	8	21	3.5	3	1.33333333333333	4.5	5	10.1811192891344	1
1	35	0	0	5	1	1	1	2	1	1	1	4	4	1	3	2	2	3	3	60000	5	10	8	5	7	5	10	21	2.5	4	1.16666666666667	7.5	5	11.0020998412042	1
0	31	0	0	5	1	1	1	1	1	1	1	4	4	1	5	5	5	5	5	48000	5	10	5	5	5	5	6	21	5	4	1	6	5	10.77895628989	1
1	43	0	1	5	1	2	2	1	1	1	1	3	4	1	4	3	4	4	4	26800	4	9	8	0	2	1	3	21	3.75	3.5	1.33333333333333	3.83333333333333	4	10.1961571664989	1
0	39	0	1	5	1	1	1	1	1	1	1	1	4	1	3	4	2	4	4	36000	5	10	7	5	5	4	5	21	3.25	2.5	1	6	5	10.4912742174382	1
1	38	0	1	3	0	2	1	1	1	1	1	4	3	1	4	4	3	2	4	48000	4	10	5	0	2	5	7	21	3.25	3.5	1.16666666666667	4.83333333333333	4	10.77895628989	1
0	36	0	1	3	0	1	1	1	1	1	1	4	3	1	3	4	4	4	4	12000	4	10	7	0	0	5	4	21	3.75	3.5	1	4.33333333333333	4	9.39266192877014	1
0	26	0	0	1	1	2	1	2	1	2	2	3	3	1	4	4	4	3	3	1e+05	3	10	9	10	8	8	7	23	3.75	3	1.66666666666667	8.66666666666667	3	11.5129254649702	0
0	42	0	1	2	1	2	2	2	1	1	1	3	3	1	4	4	4	4	4	25000	3	10	3	1	1	1	1	21	4	3	1.5	2.83333333333333	3	10.1266311038503	1
1	40	0	1	3	1	1	1	2	1	1	1	3	2	1	4	3	3	3	3	50000	5	10	5	2	3	5	5	21	3.25	2.5	1.16666666666667	5	5	10.8197782844103	1
0	41	0	1	3	1	2	1	2	1	2	1	3	3	1	2	4	3	3	3	36000	4	9	7	5	5	2	5	21	3	3	1.5	5.5	4	10.4912742174382	1
1	41	0	1	3	1	2	2	2	1	2	1	2	3	1	4	4	2	2	2	39600	4	10	5	0	0	0	5	21	3	2.5	1.66666666666667	3.33333333333333	4	10.5865843972426	1
1	23	0	0	3	1	2	2	3	2	2	1	2	3	1	4	5	5	4	4	4000	5	10	5	1	1	5	8	21	4.5	2.5	2	5	5	8.29404964010203	1
1	40	0	1	4	0	1	1	1	1	1	1	4	3	1	2	2	1	3	3	40000	5	10	7	0	0	0	7	21	2	3.5	1	4	5	10.5966347330961	1
0	35	1	1	4	0	2	2	3	1	2	2	4	4	1	3	4	3	5	3	7800	5	10	5	0	0	5	8	21	3.75	4	2	4.66666666666667	5	8.96187901267768	1
1	35	1	1	6	0	2	2	2	1	1	1	4	4	1	3	3	1	3	4	60000	5	10	4	0	0	2	0	21	2.5	4	1.5	2.66666666666667	5	11.0020998412042	1
1	28	1	1	1	0	2	2	3	1	2	2	3	2	1	5	4	4	4	4	55000	4	10	8	5	4	6	6	21	4.25	2.5	2	6.5	4	10.9150884642146	1
1	33	1	1	3	0	2	1	1	2	2	1	4	3	1	4	4	4	4	3	40000	3	10	5	5	3	4	8	21	4	3.5	1.5	5.83333333333333	3	10.5966347330961	1
0	31	1	1	3	0	2	1	1	1	1	1	4	4	1	4	5	5	5	5	20000	5	10	5	0	0	3	5	21	4.75	4	1.16666666666667	3.83333333333333	5	9.90348755253613	1
1	55	1	0	3	0	1	4	3	3	3	3	2	3	1	2	4	4	4	4	12000	3	9	5	5	1	5	1	21	3.5	2.5	2.83333333333333	4.33333333333333	3	9.39266192877014	1
1	28	1	1	5	0	1	1	1	1	1	1	1	1	1	4	1	1	2	3	50000	2	10	5	0	0	0	0	21	2	1	1	2.5	2	10.8197782844103	1
1	30	1	1	2	0	1	1	1	1	1	1	3	3	1	4	4	5	3	3	40000	3	10	5	0	0	8	1	21	4	3	1	4	3	10.5966347330961	1
0	28	1	1	2	0	3	2	2	1	2	2	2	3	1	4	2	4	2	4	30000	5	10	7	0	0	0	5	21	3	2.5	2	3.66666666666667	5	10.3089526606443	1
0	24	1	0	1	1	2	1	2	2	1	1	3	4	1	4	4	4	4	4	25600	4	10	4	3	2	5	7	21	4	3.5	1.5	5.16666666666667	4	10.1503476304677	1
1	24	1	0	2	0	2	2	2	1	1	1	2	1	1	4	4	4	2	4	50000	4	10	8	5	0	5	5	21	3.5	1.5	1.5	5.5	4	10.8197782844103	1
1	27	1	0	3	1	1	1	1	1	1	1	4	4	1	3	1	3	2	4	70000	5	8	7	0	3	2	8	21	2.25	4	1	4.66666666666667	5	11.1562505210315	1
0	19	1	0	1	1	2	2	1	3	2	1	3	3	1	4	4	4	4	5	50000	4	10	9	5	5	6	8	21	4	3	1.83333333333333	7.16666666666667	4	10.8197782844103	1
1	52	1	1	3	0	3	4	1	1	2	1	4	4	0	3	4	4	4	3	22800	5	10	7	0	0	5	8	21	3.75	4	2	5	5	10.0345158149425	1
1	26	1	1	2	1	1	1	1	1	1	1	1	3	1	4	5	4	4	4	1e+05	5	10	10	4	6	6	6	42	4.25	2	1	7	5	11.5129254649702	0
0	24	1	1	2	0	1	1	1	1	1	1	3	4	1	4	5	4	4	4	50000	5	10	8	4	5	5	8	42	4.25	3.5	1	6.66666666666667	5	10.8197782844103	0
1	39	1	1	2	0	2	1	1	1	1	1	3	3	1	4	4	2	4	4	40000	3	10	6	8	5	0	5	21	3.5	3	1.16666666666667	5.66666666666667	3	10.5966347330961	1
1	21	1	0	1	0	1	1	1	1	1	1	4	4	1	3	3	3	3	3	10000	3	10	8	5	5	5	5	21	3	4	1	6.33333333333333	3	9.21034037197618	1
1	39	0	0	2	1	2	1	2	2	2	1	2	2	0	4	4	4	4	4	2000	3	10	8	7	7	6	7	21	4	2	1.66666666666667	7.5	3	7.60090245954208	1
1	27	0	0	3	1	2	2	1	1	2	1	3	3	1	2	2	2	2	4	53000	4	10	9	2	4	5	3	21	2	3	1.5	5.5	4	10.8780471925343	1
1	31	0	0	2	0	2	2	2	1	1	1	4	3	1	2	2	4	4	4	27000	3	10	5	5	0	5	8	21	3	3.5	1.5	5.5	3	10.2035921449865	1
0	24	0	0	1	1	2	2	1	3	2	1	3	3	1	4	4	4	4	4	34800	4	10	5	5	4	7	7	21	4	3	1.83333333333333	6.33333333333333	4	10.4573726657626	1
1	26	0	0	5	1	2	2	2	2	2	2	2	2	1	4	2	4	2	4	60000	3	10	5	5	3	5	5	21	3	2	2	5.5	3	11.0020998412042	1
1	50	0	1	2	0	2	4	1	1	1	1	4	4	1	3	4	5	4	3	50000	5	9	8	1	1	3	5	21	4	4	1.66666666666667	4.5	5	10.8197782844103	1
0	22	0	0	1	1	1	1	2	1	1	1	4	4	1	4	4	4	4	4	48000	4	10	7	6	4	5	7	21	4	4	1.16666666666667	6.5	4	10.77895628989	1
1	27	0	0	2	1	1	1	2	1	1	1	3	3	1	4	5	5	5	5	50000	5	10	8	0	1	1	8	21	4.75	3	1.16666666666667	4.66666666666667	5	10.8197782844103	1
0	26	0	0	3	1	2	2	2	2	2	1	3	3	1	4	5	4	4	4	30000	5	10	7	3	4	5	6	21	4.25	3	1.83333333333333	5.83333333333333	5	10.3089526606443	1
0	32	1	1	6	1	2	1	1	1	2	1	3	4	1	4	4	5	4	4	90000	5	10	8	5	5	7	8	37	4.25	3.5	1.33333333333333	7.16666666666667	5	11.4075649493124	1
1	32	0	1	5	1	2	2	2	2	2	2	4	4	1	2	2	3	3	2	150000	3	10	6	0	5	5	8	51	2.5	4	2	5.66666666666667	3	11.9183905730784	0
1	35	0	1	5	1	1	2	2	2	1	1	4	4	1	4	4	4	4	4	2e+05	5	9	5	2	2	5	6	44	4	4	1.5	4.83333333333333	5	12.2060726455302	1
0	27	0	1	5	1	3	1	2	1	2	1	3	3	1	4	5	5	4	4	44400	3	10	8	5	2	5	5	61	4.5	3	1.66666666666667	5.83333333333333	3	10.7009947484203	0
1	36	0	1	6	1	2	2	2	1	1	1	2	2	1	2	4	4	2	4	60000	4	10	6	5	5	5	5	62	3	2	1.5	6	4	11.0020998412042	0
1	33	1	1	6	0	2	2	3	1	1	1	4	4	1	3	3	2	4	3	36000	4	9	7	5	4	6	6	62	3	4	1.66666666666667	6.16666666666667	4	10.4912742174382	0
0	27	1	1	5	1	1	2	3	1	1	1	3	2	1	4	5	4	5	4	24000	4	10	8	5	5	6	8	21	4.5	2.5	1.5	7	4	10.0858091093301	1
1	31	0	1	4	1	2	1	2	1	1	1	2	3	1	4	3	3	4	4	55000	4	10	5	0	0	5	5	12	3.5	2.5	1.33333333333333	4.16666666666667	4	10.9150884642146	1
1	25	1	0	4	1	1	1	1	1	1	1	3	4	1	3	5	5	3	3	50000	5	10	5	5	1	2	4	41	4	3.5	1	4.5	5	10.8197782844103	0
1	25	1	1	3	0	1	1	1	1	1	1	3	3	1	5	5	4	5	5	20000	5	10	7	1	0	8	10	13	4.75	3	1	6	5	9.90348755253613	1
0	24	1	1	5	0	2	2	1	2	2	2	3	4	1	3	4	4	5	4	12600	4	9	7	4	4	6	9	22	4	3.5	1.83333333333333	6.5	4	9.44145209293957	0
0	24	1	0	2	1	2	1	1	2	2	1	3	4	1	4	4	3	3	4	42600	3	10	5	3	1	3	6	22	3.5	3.5	1.5	4.66666666666667	3	10.6596095322575	0
0	23	1	0	5	0	1	1	1	1	1	1	3	4	1	5	5	5	5	5	60000	5	10	5	0	0	3	5	22	5	3.5	1	3.83333333333333	5	11.0020998412042	0
1	29	0	0	1	1	3	2	3	3	3	3	2	2	1	4	4	4	4	4	75000	3	10	3	2	3	3	2	21	4	2	2.83333333333333	3.83333333333333	3	11.2252433925184	1
0	31	1	0	2	1	2	1	1	2	2	1	4	3	1	4	3	4	4	4	40000	3	10	6	2	2	5	7	22	3.75	3.5	1.5	5.33333333333333	3	10.5966347330961	0
0	30	1	0	4	0	4	2	2	2	2	1	2	1	1	1	4	4	1	2	6000	5	10	3	0	0	0	5	22	2.5	1.5	2.16666666666667	3	5	8.69951474821019	0
1	33	0	1	2	1	2	2	2	2	2	1	2	3	1	3	3	2	3	3	50000	3	10	7	1	0	2	5	22	2.75	2.5	1.83333333333333	4.16666666666667	3	10.8197782844103	0
1	29	1	0	3	1	3	1	2	2	1	1	2	2	0	2	4	4	2	2	33000	4	10	7	3	0	0	5	22	3	2	1.66666666666667	4.16666666666667	4	10.4042628404486	0
1	26	1	0	1	0	2	2	2	2	2	1	2	2	1	4	4	4	2	4	50000	4	10	0	3	5	3	5	11	3.5	2	1.83333333333333	4.33333333333333	4	10.8197782844103	1
1	28	1	1	6	0	3	3	4	1	1	1	2	2	1	2	1	2	1	1	48000	5	10	3	0	0	0	10	22	1.5	2	2.16666666666667	3.83333333333333	5	10.77895628989	0
1	39	1	0	3	0	4	1	4	4	4	4	4	4	1	5	5	5	5	5	40000	5	10	5	1	1	1	1	22	5	4	3.5	3.16666666666667	5	10.5966347330961	0
0	36	1	0	4	0	2	2	2	1	1	1	3	3	1	3	4	4	4	3	12600	5	10	7	4	1	6	7	22	3.75	3	1.5	5.83333333333333	5	9.44145209293957	0
0	34	0	1	1	1	1	1	1	1	1	1	3	3	1	5	5	5	5	5	40000	5	10	8	5	5	8	9	22	5	3	1	7.5	5	10.5966347330961	0
1	33	0	1	4	1	1	1	4	1	1	1	3	3	1	2	5	5	5	5	45000	4	10	7	2	3	5	7	22	4.25	3	1.5	5.66666666666667	4	10.7144177687525	0
1	39	0	0	1	1	2	2	2	2	1	1	3	2	0	2	1	1	1	2	40000	5	10	8	1	5	6	6	37	1.25	2.5	1.66666666666667	6	5	10.5966347330961	1
1	35	1	0	2	0	1	1	1	2	2	1	3	2	1	3	3	3	2	4	6000	3	10	7	1	3	2	3	22	2.75	2.5	1.33333333333333	4.33333333333333	3	8.69951474821019	0
1	38	1	1	3	0	2	1	2	1	1	1	3	3	1	4	4	4	4	4	60000	4	10	8	5	6	6	7	22	4	3	1.33333333333333	7	4	11.0020998412042	0
0	34	1	1	3	0	1	1	2	1	1	1	4	4	1	4	4	4	4	4	66000	4	10	8	8	5	5	7	22	4	4	1.16666666666667	7.16666666666667	4	11.0974100210086	0
1	40	1	1	3	0	2	2	4	2	2	1	4	4	1	4	4	4	4	4	70000	5	10	10	5	5	5	8	22	4	4	2.16666666666667	7.16666666666667	5	11.1562505210315	0
0	38	1	1	3	1	1	2	2	2	2	2	2	4	1	4	4	4	4	4	7000	4	10	8	2	5	8	9	22	4	3	1.83333333333333	7	4	8.85366542803745	0
1	33	0	1	4	1	1	2	1	1	1	1	3	4	1	5	5	5	5	5	48000	5	10	8	5	2	8	8	22	5	3.5	1.16666666666667	6.83333333333333	5	10.77895628989	0
1	21	1	0	6	1	1	1	2	1	2	1	4	4	1	4	5	5	5	3	18000	4	10	8	4	3	7	7	22	4.75	4	1.33333333333333	6.5	4	9.7981270368783	0
1	47	1	1	1	0	2	2	1	1	1	1	2	4	1	4	4	4	4	4	30000	3	10	10	0	0	0	0	22	4	3	1.33333333333333	3.33333333333333	3	10.3089526606443	0
1	39	1	1	2	0	1	1	1	1	1	1	1	1	1	4	4	4	4	4	15000	5	10	10	0	0	10	10	37	4	1	1	6.66666666666667	5	9.61580548008435	1
1	28	1	1	4	1	1	1	1	1	1	1	4	3	1	4	4	4	4	4	1e+05	5	10	5	5	1	8	9	46	4	3.5	1	6.33333333333333	5	11.5129254649702	0
1	37	1	1	3	0	2	2	4	2	2	1	1	1	0	3	3	2	2	1	20000	1	10	5	3	2	2	3	22	2.5	1	2.16666666666667	4.16666666666667	1	9.90348755253613	0
1	44	1	0	4	0	2	2	3	1	2	1	3	3	1	4	4	4	4	4	24000	5	10	10	5	0	5	0	22	4	3	1.83333333333333	5	5	10.0858091093301	0
1	27	1	1	7	0	2	2	2	2	2	2	2	2	1	5	1	2	1	4	51000	4	10	5	1	1	5	10	22	2.25	2	2	5.33333333333333	4	10.8395809117065	0
1	37	1	1	3	0	1	1	1	1	1	1	4	4	1	4	5	4	4	4	45000	5	10	8	5	5	10	10	22	4.25	4	1	8	5	10.7144177687525	0
1	35	1	1	3	1	2	2	2	2	2	1	2	2	1	4	2	2	2	2	36000	3	9	5	0	2	5	2	22	2.5	2	1.83333333333333	3.83333333333333	3	10.4912742174382	0
0	33	1	1	3	0	1	1	1	1	1	1	3	4	1	5	5	5	5	5	24000	5	10	5	0	0	5	5	22	5	3.5	1	4.16666666666667	5	10.0858091093301	0
1	46	1	1	2	0	1	1	1	1	1	1	4	4	0	4	4	4	4	5	48000	5	10	5	0	0	10	5	22	4	4	1	5	5	10.77895628989	0
0	20	1	0	1	0	2	2	3	2	1	1	3	3	1	4	5	5	4	4	12000	5	10	5	2	2	5	8	22	4.5	3	1.83333333333333	5.33333333333333	5	9.39266192877014	0
0	30	0	1	3	1	2	2	2	2	2	2	2	2	1	4	4	2	3	3	40000	3	10	6	2	4	5	6	22	3.25	2	2	5.5	3	10.5966347330961	0
1	30	1	0	1	0	1	2	2	3	2	1	2	2	1	4	4	4	4	4	52000	4	10	8	4	5	7	8	22	4	2	1.83333333333333	7	4	10.8589989975636	0
1	30	1	1	3	0	1	1	1	1	1	1	2	3	1	4	4	2	4	4	50000	3	10	7	5	5	7	7	22	3.5	2.5	1	6.83333333333333	3	10.8197782844103	0
0	22	1	0	1	1	3	2	2	2	2	1	2	2	1	2	3	3	2	4	55000	4	10	6	5	3	6	9	11	2.5	2	2	6.5	4	10.9150884642146	1
0	45	1	1	2	0	2	2	1	1	1	1	4	4	1	4	2	4	4	4	12000	4	10	8	1	0	8	10	22	3.5	4	1.33333333333333	6.16666666666667	4	9.39266192877014	0
1	18	1	0	1	1	2	2	2	1	2	1	3	2	1	4	4	4	4	4	18000	5	10	6	0	4	3	4	22	4	2.5	1.66666666666667	4.5	5	9.7981270368783	0
1	25	1	1	2	1	1	1	1	1	1	1	3	3	1	4	4	4	4	4	6000	5	10	8	7	6	8	10	22	4	3	1	8.16666666666667	5	8.69951474821019	0
0	40	1	0	2	1	1	1	1	3	2	1	1	2	0	2	4	3	2	3	39600	3	10	5	2	2	2	5	22	2.75	1.5	1.5	4.33333333333333	3	10.5865843972426	0
0	21	1	0	6	1	2	1	1	1	1	1	3	3	0	4	4	4	4	4	40000	4	9	7	5	5	2	7	22	4	3	1.16666666666667	5.83333333333333	4	10.5966347330961	0
1	64	1	1	6	0	1	1	1	1	1	1	4	4	0	5	4	4	4	4	1000	5	10	7	0	1	10	5	22	4.25	4	1	5.5	5	6.90775527898214	0
1	39	1	1	2	0	1	1	1	1	1	1	4	4	1	3	3	4	4	4	25200	4	10	5	0	2	3	4	22	3.5	4	1	4	4	10.1345992734995	0
1	27	1	0	3	0	2	1	2	2	2	1	3	3	1	3	3	3	3	4	30000	5	10	7	1	1	7	7	22	3	3	1.66666666666667	5.5	5	10.3089526606443	0
0	65	1	1	3	0	2	1	1	1	1	1	4	4	1	4	4	4	4	4	6000	5	10	7	0	0	10	3	22	4	4	1.16666666666667	5	5	8.69951474821019	0
0	27	0	1	3	1	1	1	1	1	1	1	2	1	1	5	5	5	5	5	60000	5	10	5	5	5	10	10	37	5	1.5	1	7.5	5	11.0020998412042	1
0	22	0	0	5	1	2	2	2	2	3	2	2	2	1	3	5	5	3	5	4000	5	10	0	0	0	0	2	22	4	2	2.16666666666667	2	5	8.29404964010203	0
1	25	0	0	1	1	2	1	1	1	1	1	4	4	1	5	5	5	5	5	70000	5	10	7	5	7	7	7	22	5	4	1.16666666666667	7.16666666666667	5	11.1562505210315	0
0	33	0	1	4	0	2	2	1	1	1	1	3	3	0	4	5	4	4	5	24000	3	10	6	0	0	0	5	22	4.25	3	1.33333333333333	3.5	3	10.0858091093301	0
0	36	0	1	5	1	1	3	3	4	1	1	4	4	0	3	3	3	3	3	22000	2	9	3	0	0	3	5	22	3	4	2.16666666666667	3.33333333333333	2	9.99879773234045	0
1	39	0	1	5	1	3	3	3	1	3	2	1	1	0	4	4	4	4	4	36000	2	9	9	0	5	1	1	22	4	1	2.5	4.16666666666667	2	10.4912742174382	0
1	29	1	0	2	0	1	1	1	2	2	1	3	3	1	5	5	5	5	5	42000	5	10	7	3	1	5	5	22	5	3	1.33333333333333	5.16666666666667	5	10.6454248972655	0
1	25	0	0	3	1	2	1	1	1	1	1	3	3	1	4	5	5	5	4	8000	5	10	7	2	4	2	2	22	4.75	3	1.16666666666667	4.5	5	8.98719682066197	0
0	50	1	1	2	0	2	1	1	4	2	1	2	2	1	3	2	2	4	3	11000	5	10	8	0	0	6	8	22	2.75	2	1.83333333333333	5.33333333333333	5	9.30565055178051	0
1	28	1	1	3	1	2	2	1	1	2	1	3	3	1	4	4	4	4	4	30000	4	10	8	5	6	6	7	22	4	3	1.5	7	4	10.3089526606443	0
1	28	0	0	1	1	4	2	4	4	3	1	2	3	1	2	5	4	2	2	60000	5	10	6	5	0	5	6	23	3.25	2.5	3	5.33333333333333	5	11.0020998412042	0
0	26	0	0	1	1	2	1	3	1	1	1	4	3	1	4	5	5	4	4	16000	5	10	8	6	6	7	1	31	4.5	3.5	1.5	6.33333333333333	5	9.68034400122192	1
1	38	0	1	5	1	1	2	1	1	1	1	1	1	1	3	5	4	5	3	60000	5	10	2	0	1	3	3	22	4.25	1	1.16666666666667	3.16666666666667	5	11.0020998412042	0
0	32	0	1	5	1	1	1	1	1	1	1	4	4	1	4	5	4	4	4	45600	4	10	8	2	2	6	6	22	4.25	4	1	5.66666666666667	4	10.7276629955025	0
1	36	0	0	3	1	1	1	4	1	1	1	4	4	0	5	5	4	5	5	55000	4	9	6	0	1	5	6	22	4.75	4	1.5	4.5	4	10.9150884642146	0
0	40	0	1	3	1	1	2	2	1	1	1	2	2	1	1	2	1	4	2	31200	4	10	5	0	0	0	7	22	2	2	1.33333333333333	3.66666666666667	4	10.3481733737976	0
1	47	1	1	3	0	1	1	1	1	1	1	3	4	1	4	4	4	4	4	4500	5	10	10	0	0	0	0	22	4	3.5	1	3.33333333333333	5	8.41183267575841	0
0	71	0	1	2	0	2	3	2	1	2	1	4	4	0	2	4	4	4	4	240	5	10	10	5	5	5	10	22	3.5	4	1.83333333333333	7.5	5	5.48063892334199	0
0	28	1	0	1	1	2	1	1	2	2	1	4	4	1	4	4	4	4	5	25000	5	10	8	5	5	5	7	22	4	4	1.5	6.66666666666667	5	10.1266311038503	0
0	24	0	0	1	1	1	1	1	1	1	1	4	4	1	4	5	5	5	4	36000	4	10	3	0	1	1	7	13	4.75	4	1	3.66666666666667	4	10.4912742174382	1
0	40	1	1	5	0	1	1	1	1	1	1	4	4	1	4	4	4	4	4	26000	5	10	10	0	0	10	10	22	4	4	1	6.66666666666667	5	10.1658518170036	0
0	34	0	0	2	1	2	1	1	2	1	1	4	4	1	2	2	4	4	2	80000	4	10	6	4	5	5	8	33	3	4	1.33333333333333	6.33333333333333	4	11.289781913656	1
0	32	1	1	5	0	1	2	3	1	2	1	3	1	1	5	5	5	3	5	11000	5	10	5	0	0	0	5	22	4.5	2	1.66666666666667	3.33333333333333	5	9.30565055178051	0
0	25	1	0	2	1	1	1	1	1	1	1	3	3	1	4	5	4	4	4	40000	4	9	6	6	6	8	7	22	4.25	3	1	7	4	10.5966347330961	0
1	24	1	0	2	1	1	1	3	4	1	1	4	4	1	4	4	4	1	4	55000	5	10	5	3	5	5	5	22	3.25	4	1.83333333333333	5.5	5	10.9150884642146	0
1	31	0	1	4	0	2	2	1	2	1	1	3	3	1	4	1	4	4	4	50000	3	10	8	0	2	0	5	22	3.25	3	1.5	4.16666666666667	3	10.8197782844103	0
0	22	1	0	1	1	1	1	2	1	1	1	3	3	1	3	5	4	4	4	25500	4	10	4	1	0	4	7	22	4	3	1.16666666666667	4.33333333333333	4	10.1464337311465	0
1	31	0	1	7	1	1	1	3	1	1	1	3	3	1	4	4	3	3	3	60000	5	10	5	5	5	6	4	22	3.5	3	1.33333333333333	5.83333333333333	5	11.0020998412042	0
0	30	0	0	1	1	2	2	3	1	2	1	3	3	0	4	4	4	4	4	90000	4	10	6	5	3	6	6	22	4	3	1.83333333333333	6	4	11.4075649493124	0
1	39	0	1	3	1	2	2	4	2	2	1	3	3	1	2	5	4	4	2	68000	3	10	8	5	6	7	7	22	3.75	3	2.16666666666667	7.16666666666667	3	11.1272629841582	0
0	27	1	0	1	1	2	1	2	2	2	1	4	4	1	4	4	2	4	4	7600	5	8	5	0	0	5	5	21	3.5	4	1.66666666666667	3.83333333333333	5	8.93590352627442	1
0	32	1	1	7	0	1	1	1	1	1	1	4	4	1	3	3	3	3	3	1320	4	10	8	0	2	3	7	22	3	4	1	5	4	7.18538701558042	0
1	31	1	1	5	0	1	1	1	2	3	1	3	3	1	3	4	3	3	3	48000	5	10	5	0	0	5	10	22	3.25	3	1.5	5	5	10.77895628989	0
0	31	1	1	5	0	1	1	1	1	1	1	4	3	1	4	4	4	4	4	20000	4	10	8	0	5	5	8	22	4	3.5	1	6	4	9.90348755253613	0
0	38	1	1	2	0	1	1	2	1	2	1	3	3	1	4	3	3	2	3	60000	5	10	5	0	3	5	8	12	3	3	1.33333333333333	5.16666666666667	5	11.0020998412042	1
1	33	1	1	2	1	1	1	3	1	2	1	4	4	1	4	2	2	2	4	66000	5	10	7	0	0	5	8	12	2.5	4	1.5	5	5	11.0974100210086	1
0	34	1	1	4	0	2	2	2	2	2	2	2	4	0	1	2	2	2	2	15000	3	9	5	0	1	3	8	22	1.75	3	2	4.33333333333333	3	9.61580548008435	0
1	36	0	1	2	1	2	1	1	1	1	1	4	4	1	3	5	3	5	4	40000	5	10	6	5	5	5	6	22	4	4	1.16666666666667	6.16666666666667	5	10.5966347330961	0
0	35	0	1	2	1	2	2	2	1	1	1	3	4	1	4	4	4	4	4	24000	5	10	10	7	5	5	5	22	4	3.5	1.5	7	5	10.0858091093301	0
0	40	0	1	3	0	3	4	2	2	2	2	2	2	1	3	4	4	2	1	1500	1	7	6	0	0	5	10	22	3.25	2	2.5	4.66666666666667	1	7.3132203870903	0
1	22	0	0	1	0	3	4	1	4	4	1	4	1	1	1	1	1	1	2	9900	5	7	7	7	7	7	7	22	1	2.5	2.83333333333333	7	5	9.20029003612268	0
0	24	0	0	4	1	1	2	1	2	2	1	3	3	1	4	4	4	2	4	90000	4	9	7	6	5	7	8	22	3.5	3	1.5	7	4	11.4075649493124	0
0	42	0	1	3	0	2	1	1	1	2	1	3	3	1	2	3	2	3	3	22000	4	8	3	0	1	2	6	22	2.5	3	1.33333333333333	3.33333333333333	4	9.99879773234045	0
1	30	0	0	1	1	2	1	2	4	2	1	4	4	1	4	4	4	4	4	80000	5	10	8	8	7	6	7	33	4	4	2	7.66666666666667	5	11.289781913656	1
0	36	0	1	3	1	2	1	1	1	1	1	3	3	1	4	5	5	4	4	30000	4	10	8	8	1	7	7	22	4.5	3	1.16666666666667	6.83333333333333	4	10.3089526606443	0
1	38	1	1	3	1	2	1	1	1	2	1	3	4	1	4	4	4	4	4	30000	5	10	7	5	3	7	8	22	4	3.5	1.33333333333333	6.66666666666667	5	10.3089526606443	0
1	41	0	1	3	1	2	1	1	1	3	1	1	2	1	4	4	5	5	4	38000	5	10	8	1	1	3	8	22	4.5	1.5	1.5	5.16666666666667	5	10.5453414387085	0
0	40	0	1	3	1	2	2	1	1	1	1	3	3	1	4	5	4	3	4	30000	3	10	5	1	2	2	8	22	4	3	1.33333333333333	4.66666666666667	3	10.3089526606443	0
0	43	0	0	1	1	3	3	1	1	2	1	1	1	1	1	4	2	2	1	20000	3	6	5	1	3	3	7	22	2.25	1	1.83333333333333	4.16666666666667	3	9.90348755253613	0
0	40	0	0	1	1	2	2	2	2	2	2	4	4	0	4	4	4	4	4	48000	4	10	10	5	5	5	7	33	4	4	2	7	4	10.77895628989	1
1	40	0	0	1	0	2	2	1	4	2	1	2	3	0	3	3	3	4	3	20000	5	10	7	0	2	5	0	22	3.25	2.5	2	4	5	9.90348755253613	0
1	23	0	0	1	1	1	1	1	2	1	1	3	3	1	2	4	4	2	3	80000	4	10	5	5	4	5	5	44	3	3	1.16666666666667	5.66666666666667	4	11.289781913656	1
1	39	0	1	3	0	1	2	2	2	2	2	3	3	1	4	3	3	2	3	80000	3	10	6	2	2	4	6	22	3	3	1.83333333333333	5	3	11.289781913656	0
1	42	0	1	3	0	1	1	1	4	1	2	4	3	1	3	4	4	4	4	20000	4	7	6	3	5	6	7	22	3.75	3.5	1.66666666666667	5.66666666666667	4	9.90348755253613	0
0	41	0	1	3	0	2	2	2	1	1	1	3	3	0	4	3	3	3	3	20000	4	10	5	0	0	5	5	22	3.25	3	1.5	4.16666666666667	4	9.90348755253613	0
0	34	0	1	6	1	2	2	3	2	2	1	3	3	1	2	5	5	4	4	24000	4	10	7	0	3	0	6	22	4	3	2	4.33333333333333	4	10.0858091093301	0
1	23	0	0	2	1	2	2	2	2	2	2	2	2	1	4	5	4	4	4	36000	3	10	3	3	3	5	7	22	4.25	2	2	5.16666666666667	3	10.4912742174382	0
0	43	0	1	4	0	2	2	1	1	2	1	3	3	1	4	4	4	4	4	27000	3	10	5	0	3	0	5	22	4	3	1.5	3.83333333333333	3	10.2035921449865	0
0	42	0	0	2	1	2	3	1	2	1	1	3	2	1	3	3	3	3	4	20000	5	10	5	1	1	1	5	22	3	2.5	1.66666666666667	3.83333333333333	5	9.90348755253613	0
1	32	1	1	3	1	1	2	1	1	1	1	4	4	1	1	2	4	3	2	42000	5	10	10	5	5	5	5	14	2.5	4	1.16666666666667	6.66666666666667	5	10.6454248972655	0
0	29	0	1	2	1	2	2	1	2	2	1	3	3	1	4	4	4	4	4	18000	4	10	5	6	5	2	2	21	4	3	1.66666666666667	5	4	9.7981270368783	1
1	31	1	1	3	1	2	2	1	2	2	2	3	3	1	2	2	2	2	2	40000	3	9	6	1	3	7	7	21	2	3	1.83333333333333	5.5	3	10.5966347330961	1
1	32	0	1	3	1	1	1	1	1	1	1	2	2	1	3	5	5	4	4	30000	3	10	5	0	5	3	8	21	4.25	2	1	5.16666666666667	3	10.3089526606443	1
0	30	0	1	4	1	2	2	2	2	1	1	3	4	1	4	4	4	5	4	50000	5	10	8	5	5	7	7	46	4.25	3.5	1.66666666666667	7	5	10.8197782844103	0
1	34	0	1	3	1	1	1	1	1	1	1	3	4	1	4	4	4	4	4	1e+05	4	10	5	3	1	5	7	31	4	3.5	1	5.16666666666667	4	11.5129254649702	1
1	31	1	1	7	1	2	1	2	1	1	1	3	3	1	3	4	4	4	3	26700	4	10	7	0	2	0	6	41	3.75	3	1.33333333333333	4.16666666666667	4	10.1924188443883	0
1	39	0	1	4	1	2	1	1	2	2	1	3	3	0	3	4	4	5	4	40000	4	10	5	0	3	2	4	33	4	3	1.5	4	4	10.5966347330961	1
0	54	1	1	5	0	2	2	2	1	1	1	3	4	0	5	5	5	5	5	32000	5	10	10	2	2	2	5	33	5	3.5	1.5	5.16666666666667	5	10.3734911817819	1
1	29	1	1	5	1	2	2	2	1	2	1	3	4	1	4	4	4	4	4	115000	5	10	8	6	5	7	7	33	4	3.5	1.66666666666667	7.16666666666667	5	11.6526874073454	1
1	32	0	1	3	1	2	2	1	1	1	1	3	3	1	4	4	4	4	4	60000	4	10	8	6	3	7	6	34	4	3	1.33333333333333	6.66666666666667	4	11.0020998412042	0
0	48	1	0	5	0	3	3	1	4	2	3	4	4	1	2	4	4	4	2	24000	3	8	5	0	0	3	5	34	3.5	4	2.66666666666667	3.5	3	10.0858091093301	0
0	35	1	1	4	0	2	2	3	2	1	1	4	3	0	3	4	3	2	3	36000	4	10	7	0	6	6	8	34	3	3.5	1.83333333333333	6.16666666666667	4	10.4912742174382	0
1	39	1	1	4	1	3	2	2	2	2	1	3	3	1	4	5	4	4	4	40000	4	8	6	0	0	6	8	34	4.25	3	2	4.66666666666667	4	10.5966347330961	0
0	26	1	1	4	0	2	2	1	2	2	1	4	4	1	5	5	5	5	5	8400	4	10	8	5	5	6	7	37	5	4	1.66666666666667	6.83333333333333	4	9.03598698483141	1
1	28	1	1	6	1	2	2	2	2	2	1	3	3	1	3	3	3	3	3	42000	5	10	7	0	4	5	5	41	3	3	1.83333333333333	5.16666666666667	5	10.6454248972655	0
1	55	1	1	6	0	2	1	1	1	1	1	3	4	1	4	4	4	4	4	2620	5	10	8	0	0	5	8	41	4	3.5	1.16666666666667	5.16666666666667	5	7.87092959675514	0
1	28	1	0	4	1	1	1	1	1	2	1	4	3	1	5	5	5	5	5	65000	5	10	10	1	10	2	10	41	5	3.5	1.16666666666667	7.16666666666667	5	11.0821425488778	0
0	32	1	1	3	1	1	1	2	1	1	1	3	2	1	4	4	4	4	4	1e+05	4	10	8	4	6	5	7	61	4	2.5	1.16666666666667	6.66666666666667	4	11.5129254649702	0
0	28	0	0	2	1	1	1	1	1	1	1	3	4	1	4	4	4	4	3	90000	5	10	5	5	5	5	5	12	4	3.5	1	5.83333333333333	5	11.4075649493124	1
1	28	0	1	3	1	1	1	1	1	1	1	3	4	1	4	3	4	4	4	20000	4	10	7	0	0	5	7	41	3.75	3.5	1	4.83333333333333	4	9.90348755253613	0
1	30	1	1	3	1	2	2	1	1	1	1	2	2	1	3	2	2	3	3	30000	5	8	8	2	2	5	8	41	2.5	2	1.33333333333333	5.5	5	10.3089526606443	0
0	26	1	0	4	0	3	1	3	1	1	1	3	3	1	2	5	5	2	4	6000	5	10	10	1	1	10	10	23	3.5	3	1.66666666666667	7	5	8.69951474821019	0
0	40	1	1	6	0	1	1	2	1	2	1	3	4	1	5	4	5	4	5	20000	5	10	8	0	0	3	8	23	4.5	3.5	1.33333333333333	4.83333333333333	5	9.90348755253613	0
1	33	0	1	3	1	1	1	1	1	1	1	3	3	1	4	5	4	4	4	50000	4	10	6	5	3	6	6	23	4.25	3	1	6	4	10.8197782844103	0
0	24	0	0	1	1	2	2	3	2	2	1	2	3	1	2	4	2	1	2	25000	5	10	8	5	3	1	5	11	2.25	2.5	2	5.33333333333333	5	10.1266311038503	1
0	40	0	1	4	1	1	1	3	1	1	1	3	3	1	5	5	5	4	5	84000	5	10	7	5	5	8	6	23	4.75	3	1.33333333333333	6.83333333333333	5	11.3385720778255	0
1	41	0	1	4	1	3	3	1	1	1	1	3	3	1	5	4	4	2	4	70000	3	10	3	0	5	6	5	23	3.75	3	1.66666666666667	4.83333333333333	3	11.1562505210315	0
0	32	0	0	2	1	2	2	2	2	2	1	3	2	1	3	4	4	3	4	20000	3	10	9	0	1	5	8	23	3.5	2.5	1.83333333333333	5.5	3	9.90348755253613	0
1	34	0	0	4	1	3	3	4	3	2	1	3	3	1	4	4	4	4	4	60000	4	10	5	1	1	5	5	23	4	3	2.66666666666667	4.5	4	11.0020998412042	0
0	26	0	0	9	1	3	3	2	3	3	1	2	2	0	3	3	3	4	3	24000	3	10	5	1	1	5	10	23	3.25	2	2.5	5.33333333333333	3	10.0858091093301	0
1	29	0	1	3	1	1	2	1	1	1	1	3	3	1	4	4	4	4	4	70000	5	10	7	7	4	5	5	22	4	3	1.16666666666667	6.33333333333333	5	11.1562505210315	0
1	66	1	1	2	0	2	4	3	1	1	1	4	4	1	4	4	3	4	5	14400	3	10	5	1	1	2	8	23	3.75	4	2	4.5	3	9.57498348556409	0
1	27	0	0	1	1	2	1	1	1	1	1	2	2	1	4	5	4	4	4	10000	5	10	10	2	5	8	2	11	4.25	2	1.16666666666667	6.16666666666667	5	9.21034037197618	1
0	33	1	1	1	1	2	2	2	2	2	1	2	2	1	2	4	3	3	3	50000	5	10	8	2	2	5	7	21	3	2	1.83333333333333	5.66666666666667	5	10.8197782844103	1
1	37	1	1	4	0	2	3	3	1	3	1	3	3	1	2	4	3	2	4	40000	5	10	3	0	0	5	5	23	2.75	3	2.16666666666667	3.83333333333333	5	10.5966347330961	0
0	38	0	1	3	1	1	1	1	1	1	1	3	4	1	3	4	5	4	3	14000	5	9	7	5	0	5	5	23	4	3.5	1	5.16666666666667	5	9.5468126085974	0
1	39	0	1	3	0	2	2	1	1	2	1	3	4	1	4	4	5	5	5	36000	4	10	8	0	0	5	5	23	4.5	3.5	1.5	4.66666666666667	4	10.4912742174382	0
0	33	1	1	3	0	2	1	3	1	2	2	2	3	1	4	4	4	5	4	20000	4	9	7	5	5	5	7	23	4.25	2.5	1.83333333333333	6.33333333333333	4	9.90348755253613	0
1	30	1	1	6	1	1	1	1	1	1	1	4	4	1	2	2	5	2	4	23000	5	10	8	4	1	8	8	23	2.75	4	1	6.5	5	10.0432494949113	0
1	31	1	0	5	1	2	2	2	2	2	1	2	2	1	4	5	4	5	2	21000	5	10	9	5	5	10	10	23	4.5	2	1.83333333333333	8.16666666666667	5	9.95227771670556	0
1	18	0	0	1	1	2	2	2	2	2	1	3	3	1	5	5	5	5	5	10000	5	10	9	0	1	5	10	61	5	3	1.83333333333333	5.83333333333333	5	9.21034037197618	0
1	37	1	0	2	0	1	1	2	2	2	1	4	4	1	4	5	4	2	4	15000	3	10	7	0	2	3	1	23	3.75	4	1.5	3.83333333333333	3	9.61580548008435	0
1	20	1	0	2	0	1	2	3	1	1	1	4	4	1	5	5	4	2	5	12000	3	10	10	5	3	10	10	23	4	4	1.5	8	3	9.39266192877014	0
1	24	1	0	2	0	3	3	4	4	4	1	4	4	0	3	4	4	4	4	60000	3	10	8	0	5	5	5	23	3.75	4	3.16666666666667	5.5	3	11.0020998412042	0
0	28	1	1	2	1	3	2	1	1	2	1	3	3	1	5	5	5	4	5	40000	4	10	8	2	5	5	7	11	4.75	3	1.66666666666667	6.16666666666667	4	10.5966347330961	1
1	36	1	1	6	0	2	1	3	2	2	2	4	4	1	4	4	4	2	4	30000	3	10	8	2	4	3	6	23	3.5	4	2	5.5	3	10.3089526606443	0
0	35	1	1	6	0	3	2	2	1	1	1	3	3	1	4	4	4	4	4	32400	3	10	8	2	4	5	8	23	4	3	1.66666666666667	6.16666666666667	3	10.3859137017804	0
1	27	1	0	3	0	2	1	2	2	1	1	4	4	1	5	5	5	5	5	25000	5	8	5	1	1	5	3	23	5	4	1.5	3.83333333333333	5	10.1266311038503	0
1	41	1	1	5	0	1	2	2	1	1	1	4	4	1	1	2	2	4	4	24000	5	10	7	0	1	6	10	23	2.25	4	1.33333333333333	5.66666666666667	5	10.0858091093301	0
1	42	1	1	4	0	1	1	1	1	1	1	3	3	1	4	2	1	1	2	24500	4	8	5	0	0	5	5	23	2	3	1	3.83333333333333	4	10.1064283965328	0
1	47	1	0	6	0	2	2	3	3	3	3	1	3	1	2	2	2	2	2	18000	1	10	5	0	0	0	5	23	2	2	2.66666666666667	3.33333333333333	1	9.7981270368783	0
0	29	0	1	3	1	2	1	1	1	2	1	3	3	1	2	5	2	2	4	150000	5	10	5	8	5	3	4	11	2.75	3	1.33333333333333	5.83333333333333	5	11.9183905730784	1
0	23	1	0	3	1	1	1	1	1	1	1	1	1	1	1	1	1	1	1	4000	1	10	0	0	0	0	0	23	1	1	1	1.66666666666667	1	8.29404964010203	0
1	55	1	1	5	0	1	1	1	1	1	1	2	1	1	2	4	2	2	2	20000	3	9	5	0	0	0	0	23	2.5	1.5	1	2.33333333333333	3	9.90348755253613	0
1	26	0	0	1	1	1	1	2	1	1	1	4	4	1	2	4	2	2	4	27600	5	10	3	0	0	0	3	23	2.5	4	1.16666666666667	2.66666666666667	5	10.2255710517052	0
1	44	0	1	4	1	1	1	2	1	1	1	4	4	1	5	5	5	5	5	150000	5	10	10	0	0	5	5	23	5	4	1.16666666666667	5	5	11.9183905730784	0
0	42	0	1	3	1	1	1	1	1	1	1	4	4	1	5	5	5	5	5	27500	5	10	7	1	2	2	5	23	5	4	1	4.5	5	10.2219412836547	0
1	39	0	1	3	1	1	1	1	1	2	1	3	4	1	4	4	5	4	4	1e+05	5	10	7	1	3	3	6	23	4.25	3.5	1.16666666666667	5	5	11.5129254649702	0
1	32	0	1	3	1	2	1	1	2	1	1	3	3	1	4	4	4	3	4	70000	4	10	8	0	7	0	8	23	3.75	3	1.33333333333333	5.5	4	11.1562505210315	0
0	31	0	1	3	0	2	1	1	1	2	1	3	4	1	4	4	4	4	4	30000	5	10	5	0	0	8	10	23	4	3.5	1.33333333333333	5.5	5	10.3089526606443	0
0	32	0	0	2	1	2	1	3	1	1	1	3	3	1	4	4	4	4	4	20000	5	10	8	5	5	8	10	23	4	3	1.5	7.66666666666667	5	9.90348755253613	0
1	28	0	1	3	1	2	2	1	1	2	1	3	3	0	4	2	4	4	4	40000	4	10	7	3	3	3	5	23	3.5	3	1.5	5.16666666666667	4	10.5966347330961	0
0	44	1	1	3	0	2	2	3	2	2	2	3	3	0	4	4	4	4	4	18000	4	9	7	1	2	5	5	23	4	3	2.16666666666667	4.83333333333333	4	9.7981270368783	0
0	47	1	1	4	0	2	1	4	2	2	1	4	4	1	5	5	5	5	5	21600	5	10	5	1	0	5	5	23	5	4	2	4.33333333333333	5	9.98044859367226	0
1	45	1	1	4	0	1	1	1	1	2	1	4	4	1	5	3	3	4	4	84000	5	10	10	7	6	5	5	23	3.75	4	1.16666666666667	7.16666666666667	5	11.3385720778255	0
0	42	0	1	4	0	2	2	3	1	1	1	3	3	1	4	4	4	4	4	40000	5	8	3	1	1	3	5	23	4	3	1.66666666666667	3.5	5	10.5966347330961	0
0	27	1	0	3	1	1	1	1	1	1	1	2	2	1	4	5	5	4	4	40000	4	10	5	0	0	0	10	23	4.5	2	1	4.16666666666667	4	10.5966347330961	0
1	22	1	0	4	0	3	3	3	3	3	1	2	1	1	2	3	3	1	3	30000	3	10	5	1	1	2	2	23	2.25	1.5	2.66666666666667	3.5	3	10.3089526606443	0
1	38	1	1	2	0	2	2	1	2	2	1	4	4	1	4	4	4	4	4	45000	5	10	6	0	0	5	5	44	4	4	1.66666666666667	4.33333333333333	5	10.7144177687525	1
0	39	1	1	2	0	2	2	2	2	2	1	4	4	1	4	4	4	3	3	50000	5	10	5	0	0	5	6	44	3.75	4	1.83333333333333	4.33333333333333	5	10.8197782844103	1
1	34	1	1	3	0	2	2	2	1	1	1	2	2	0	2	4	2	2	2	54000	3	10	5	3	3	3	3	23	2.5	2	1.5	4.5	3	10.8967393255464	0
0	34	1	1	3	0	2	2	3	3	2	2	2	2	0	2	4	2	2	2	24000	3	10	5	3	0	2	4	23	2.5	2	2.33333333333333	4	3	10.0858091093301	0
1	28	1	1	4	0	1	2	1	1	1	1	4	3	1	4	2	1	1	1	55000	5	10	3	0	0	0	1	23	2	3.5	1.16666666666667	2.33333333333333	5	10.9150884642146	0
0	31	1	1	4	1	1	2	2	2	2	1	2	4	1	4	5	5	5	5	26400	3	10	8	0	0	5	8	23	4.75	3	1.66666666666667	5.16666666666667	3	10.1811192891344	0
1	36	1	1	5	0	2	2	1	1	1	1	4	3	1	2	4	2	2	2	60000	4	10	9	1	4	3	5	23	2.5	3.5	1.33333333333333	5.33333333333333	4	11.0020998412042	0
0	35	1	1	5	0	2	1	1	2	1	1	2	4	1	4	5	5	5	4	9600	5	10	8	3	3	3	3	23	4.75	3	1.33333333333333	5	5	9.16951837745593	0
0	29	0	0	2	1	2	4	3	2	2	2	2	2	0	2	4	4	2	3	38400	4	10	0	0	0	8	5	23	3	2	2.5	3.83333333333333	4	10.5558127385758	0
1	24	0	0	1	1	1	1	1	1	1	1	4	4	1	4	4	5	5	5	80000	4	10	5	5	5	5	8	12	4.5	4	1	6.33333333333333	4	11.289781913656	1
0	28	0	0	1	1	1	1	2	1	2	1	3	3	1	4	5	5	5	5	120000	5	9	8	6	7	8	8	32	4.75	3	1.33333333333333	7.66666666666667	5	11.6952470217642	1
0	28	0	0	3	1	2	2	1	1	2	1	4	4	1	4	4	4	4	4	31200	5	10	5	5	5	6	6	23	4	4	1.5	6.16666666666667	5	10.3481733737976	0
0	19	0	0	5	0	1	1	4	1	1	1	3	3	1	5	5	5	5	5	10000	5	10	10	8	8	9	9	23	5	3	1.5	9	5	9.21034037197618	0
0	19	0	0	5	0	1	1	1	1	1	1	3	4	1	4	5	5	5	5	24000	5	10	10	8	5	8	8	23	4.75	3.5	1	8.16666666666667	5	10.0858091093301	0
0	36	1	1	3	0	2	2	2	2	2	1	3	3	1	4	4	4	4	4	30000	4	10	6	4	3	5	5	23	4	3	1.83333333333333	5.5	4	10.3089526606443	0
1	40	0	1	3	1	1	1	3	1	1	1	4	4	1	2	4	4	4	4	36000	5	10	1	5	0	0	0	23	3.5	4	1.33333333333333	2.66666666666667	5	10.4912742174382	0
1	41	0	1	5	0	1	1	1	1	1	1	2	2	1	4	4	3	4	4	30000	4	10	5	1	1	3	5	23	3.75	2	1	4.16666666666667	4	10.3089526606443	0
1	39	1	1	4	0	2	1	1	1	1	1	4	4	1	4	2	2	2	2	60000	5	7	5	0	0	3	5	23	2.5	4	1.16666666666667	3.33333333333333	5	11.0020998412042	0
0	40	0	1	3	1	2	1	2	1	1	1	4	4	1	1	2	2	4	2	55000	4	10	5	1	0	1	8	23	2.25	4	1.33333333333333	4.16666666666667	4	10.9150884642146	0
0	49	0	1	4	0	2	4	1	1	2	1	4	4	0	4	2	4	4	3	14760	5	10	10	0	0	5	5	23	3.5	4	1.83333333333333	5	5	9.59967609815446	0
0	24	0	0	4	1	2	2	1	1	1	1	4	4	1	2	4	5	5	4	25000	5	10	8	1	1	0	8	23	4	4	1.33333333333333	4.66666666666667	5	10.1266311038503	0
1	47	0	1	4	1	1	1	3	2	2	1	2	2	0	4	4	4	2	4	180000	4	10	6	0	0	2	7	23	3.5	2	1.66666666666667	4.16666666666667	4	12.1007121298723	0
0	41	0	0	3	1	2	4	1	2	1	1	4	4	0	4	5	4	4	4	80000	4	10	5	1	0	5	5	23	4.25	4	1.83333333333333	4.33333333333333	4	11.289781913656	0
0	28	0	1	4	1	2	1	1	1	2	1	3	3	0	3	5	4	5	4	30000	3	10	2	1	0	1	5	23	4.25	3	1.33333333333333	3.16666666666667	3	10.3089526606443	0
1	32	0	1	3	1	1	1	1	1	2	1	3	3	0	3	4	4	3	5	90000	5	10	8	3	5	7	7	23	3.5	3	1.16666666666667	6.66666666666667	5	11.4075649493124	0
0	36	0	1	3	1	1	1	1	1	1	1	3	4	1	3	4	4	4	3	14400	4	10	7	4	4	6	7	23	3.75	3.5	1	6.33333333333333	4	9.57498348556409	0
1	36	0	1	3	1	1	1	1	1	1	1	3	3	1	4	4	4	4	4	50000	5	10	8	5	3	3	8	23	4	3	1	6.16666666666667	5	10.8197782844103	0
1	44	0	0	3	1	1	1	1	1	1	1	3	3	0	3	5	5	5	3	26928	4	10	7	3	3	4	5	23	4.5	3	1	5.33333333333333	4	10.2009219164306	0
1	22	0	0	4	1	2	1	1	1	1	1	2	3	1	2	5	5	5	4	15400	4	10	5	5	1	9	9	23	4.25	2.5	1.16666666666667	6.5	4	9.64212278840172	0
0	40	0	1	3	1	3	2	2	2	2	1	2	2	1	4	5	5	5	4	70000	4	9	6	5	2	2	2	23	4.75	2	2	4.33333333333333	4	11.1562505210315	0
1	42	0	1	3	1	3	3	3	3	2	1	2	2	1	4	4	4	4	4	60000	3	10	7	3	4	2	3	23	4	2	2.5	4.83333333333333	3	11.0020998412042	0
0	41	0	1	3	1	2	1	4	1	2	2	3	2	1	1	4	4	4	2	16800	3	10	8	5	5	6	7	23	3.25	2.5	2	6.83333333333333	3	9.72913416539135	0
1	41	0	1	3	1	2	2	2	2	2	2	2	2	1	5	4	4	4	4	30000	3	8	6	6	5	6	8	23	4.25	2	2	6.5	3	10.3089526606443	0
1	42	0	0	4	0	1	1	2	1	1	1	3	4	0	4	2	4	4	4	20600	5	10	9	5	0	10	10	23	3.5	3.5	1.16666666666667	7.33333333333333	5	9.93304635477767	0
0	40	0	0	2	0	1	1	1	1	2	1	3	3	1	4	4	3	2	3	26000	5	10	8	0	3	5	7	23	3.25	3	1.16666666666667	5.5	5	10.1658518170036	0
0	44	0	1	3	1	2	2	1	1	2	1	2	2	0	4	5	5	5	5	30000	5	10	5	2	2	1	1	23	4.75	2	1.5	3.5	5	10.3089526606443	0
1	44	0	1	3	1	1	1	2	1	1	1	3	4	0	4	4	4	4	4	55000	4	10	5	1	1	5	5	23	4	3.5	1.16666666666667	4.5	4	10.9150884642146	0
0	38	0	1	3	1	2	1	2	2	2	1	2	3	1	2	3	3	3	3	23000	5	10	5	0	0	4	6	23	2.75	2.5	1.66666666666667	4.16666666666667	5	10.0432494949113	0
1	41	0	1	3	1	1	1	2	1	1	1	3	3	1	4	4	4	4	4	55000	5	10	9	0	0	5	5	23	4	3	1.16666666666667	4.83333333333333	5	10.9150884642146	0
0	38	0	1	3	1	1	1	1	1	1	1	2	4	1	4	5	4	4	4	50000	5	10	8	8	5	8	8	23	4.25	3	1	7.83333333333333	5	10.8197782844103	0
0	41	0	1	3	1	1	2	1	1	1	1	4	4	1	3	4	4	4	4	50000	4	10	6	2	1	4	6	23	3.75	4	1.16666666666667	4.83333333333333	4	10.8197782844103	0
1	41	0	1	3	1	2	1	1	1	1	1	3	4	1	4	4	4	4	4	80000	5	10	10	5	5	7	8	23	4	3.5	1.16666666666667	7.5	5	11.289781913656	0
1	23	0	0	1	1	1	1	1	2	1	1	3	3	1	4	4	4	4	4	30000	4	10	7	5	5	7	10	23	4	3	1.16666666666667	7.33333333333333	4	10.3089526606443	0
1	26	0	0	3	1	2	2	2	2	2	2	3	4	1	2	4	4	4	3	13200	4	10	7	6	2	7	8	23	3.5	3.5	2	6.66666666666667	4	9.48797210857446	0
0	38	0	1	3	1	3	2	2	2	2	1	3	2	1	2	4	4	4	4	50400	4	10	8	5	3	5	6	23	3.5	2.5	2	6.16666666666667	4	10.8277464540595	0
1	26	0	0	2	1	1	1	2	1	1	1	2	3	1	2	4	2	5	2	38000	4	10	6	5	4	4	7	23	3.25	2.5	1.16666666666667	6	4	10.5453414387085	0
0	42	0	1	3	0	2	2	2	2	2	1	3	3	1	5	5	4	4	4	27000	5	10	8	1	3	7	9	23	4.5	3	1.83333333333333	6.33333333333333	5	10.2035921449865	0
1	28	0	0	4	1	1	1	1	1	1	1	3	3	1	3	3	3	3	3	6000	5	10	5	0	3	5	8	23	3	3	1	5.16666666666667	5	8.69951474821019	0
1	26	0	0	1	1	1	1	2	2	2	1	3	3	1	3	2	3	3	3	50000	5	10	7	0	4	0	6	11	2.75	3	1.5	4.5	5	10.8197782844103	1
1	31	0	1	4	1	1	1	1	1	1	1	3	3	1	5	5	5	5	5	39600	5	10	5	1	1	2	3	23	5	3	1	3.66666666666667	5	10.5865843972426	0
0	34	0	1	3	1	2	2	1	2	2	1	2	4	0	4	4	4	4	4	44000	5	10	8	6	5	7	8	23	4	3	1.66666666666667	7.33333333333333	5	10.6919449129004	0
1	39	0	1	3	1	4	1	4	1	1	1	2	4	0	4	3	4	4	3	34000	5	10	6	5	3	7	5	23	3.75	3	2	6	5	10.4341158035983	0
1	26	0	0	1	1	2	1	1	1	3	1	4	3	1	4	4	5	4	4	60000	5	10	9	1	0	2	8	23	4.25	3.5	1.5	5	5	11.0020998412042	0
0	33	0	1	3	1	2	2	1	1	1	1	2	2	0	2	4	4	4	3	40000	4	10	1	1	1	0	1	23	3.5	2	1.33333333333333	2.33333333333333	4	10.5966347330961	0
1	42	1	1	4	0	2	2	1	1	1	1	4	4	1	2	2	2	2	2	37000	3	0	3	0	2	4	5	23	2	4	1.33333333333333	2.33333333333333	3	10.5186731916264	0
1	38	0	0	4	0	1	1	1	1	1	1	3	4	1	4	4	4	4	4	20000	5	10	8	2	2	3	5	23	4	3.5	1	5	5	9.90348755253613	0
1	24	0	0	3	1	2	2	2	2	2	1	2	2	1	4	2	2	2	4	131810	4	10	6	2	1	6	8	23	2.5	2	1.83333333333333	5.5	4	11.7891167707065	0
0	35	0	1	4	0	2	1	2	1	2	1	3	4	0	3	3	3	2	3	16800	3	10	3	2	1	3	7	23	2.75	3.5	1.5	4.33333333333333	3	9.72913416539135	0
0	32	0	1	3	1	1	1	1	1	1	1	4	4	1	1	5	4	4	4	15840	5	10	7	7	7	8	10	23	3.5	4	1	8.16666666666667	5	9.67029366536842	0
0	44	0	1	3	0	2	2	1	1	2	1	3	4	0	2	4	3	3	3	14760	4	10	8	0	0	6	5	23	3	3.5	1.5	4.83333333333333	4	9.59967609815446	0
1	44	0	1	3	0	1	1	1	1	1	1	3	3	1	3	3	3	3	3	32400	5	10	6	2	2	2	1	23	3	3	1	3.83333333333333	5	10.3859137017804	0
0	40	0	0	4	1	1	1	1	1	1	1	3	4	1	4	4	4	4	3	24000	4	10	5	0	0	1	5	23	4	3.5	1	3.5	4	10.0858091093301	0
1	28	0	0	3	1	1	1	1	1	1	1	3	3	1	3	3	4	4	4	30000	1	10	4	0	0	5	5	23	3.5	3	1	4	1	10.3089526606443	0
1	28	0	0	3	1	1	1	1	1	1	1	3	3	1	4	3	3	3	4	60000	5	10	3	0	0	4	5	23	3.25	3	1	3.66666666666667	5	11.0020998412042	0
0	28	0	1	4	1	2	2	1	1	2	1	3	3	1	2	3	3	4	4	18000	4	10	8	0	3	4	5	23	3	3	1.5	5	4	9.7981270368783	0
1	27	0	1	4	0	1	1	2	1	1	1	4	4	1	2	3	3	4	3	18000	5	10	5	0	0	2	10	23	3	4	1.16666666666667	4.5	5	9.7981270368783	0
1	42	0	1	5	0	2	2	2	2	2	2	2	2	1	4	3	2	4	4	22500	5	10	5	0	5	6	9	23	3.25	2	2	5.83333333333333	5	10.0212705881925	0
1	35	0	1	3	0	2	2	2	1	2	1	2	3	1	2	3	2	4	4	32000	4	10	8	1	3	5	5	23	2.75	2.5	1.66666666666667	5.33333333333333	4	10.3734911817819	0
1	32	0	0	1	0	1	1	1	1	1	1	4	4	1	3	3	2	3	3	28000	4	8	6	0	5	0	5	23	2.75	4	1	4	4	10.2399597891573	0
0	28	0	1	3	1	2	2	1	1	2	1	3	2	1	4	4	4	4	4	58440	3	10	2	2	0	0	3	23	4	2.5	1.5	2.83333333333333	3	10.9757558658646	0
1	35	1	1	5	0	1	1	1	1	1	1	3	3	1	3	3	3	3	2	30000	3	8	5	0	0	0	0	23	3	3	1	2.16666666666667	3	10.3089526606443	0
1	21	0	0	3	0	1	1	2	1	1	1	2	2	1	4	4	2	2	4	12000	3	9	3	1	1	3	3	23	3	2	1.16666666666667	3.33333333333333	3	9.39266192877014	0
0	24	0	0	3	1	1	1	2	1	1	1	3	3	1	2	5	5	3	3	18000	5	10	7	5	5	7	8	23	3.75	3	1.16666666666667	7	5	9.7981270368783	0
1	33	0	1	3	0	1	1	1	1	1	1	4	4	1	5	2	2	5	5	96000	5	10	10	5	5	10	10	23	3.5	4	1	8.33333333333333	5	11.47210347045	0
1	31	0	1	2	0	1	2	1	1	2	1	3	4	1	2	2	2	4	2	48000	4	10	7	3	3	0	0	23	2.5	3.5	1.33333333333333	3.83333333333333	4	10.77895628989	0
1	42	0	0	2	0	2	2	2	2	2	1	3	4	1	2	4	2	2	3	27000	4	10	5	1	5	7	7	23	2.5	3.5	1.83333333333333	5.83333333333333	4	10.2035921449865	0
0	41	0	1	6	1	2	2	3	2	2	1	2	3	1	2	4	4	2	3	18000	4	10	5	0	2	3	6	23	3	2.5	2	4.33333333333333	4	9.7981270368783	0
1	44	0	1	6	0	1	1	1	1	1	1	4	4	1	2	2	3	1	2	30000	4	10	5	0	4	0	0	23	2	4	1	3.16666666666667	4	10.3089526606443	0
1	44	0	1	4	0	1	1	1	1	1	1	4	3	1	1	3	1	1	3	45000	5	10	9	0	2	2	8	23	1.5	3.5	1	5.16666666666667	5	10.7144177687525	0
1	26	0	0	2	1	1	2	2	1	1	1	3	3	1	4	4	4	2	4	42000	5	10	2	5	2	8	6	23	3.5	3	1.33333333333333	5.5	5	10.6454248972655	0
0	39	0	1	2	0	2	2	2	2	2	1	3	3	0	2	4	4	4	3	4000	4	10	7	4	1	0	7	23	3.5	3	1.83333333333333	4.83333333333333	4	8.29404964010203	0
1	36	0	1	2	0	2	2	1	1	2	1	3	3	1	3	1	1	3	3	28000	4	10	8	0	3	0	5	23	2	3	1.5	4.33333333333333	4	10.2399597891573	0
1	33	0	1	3	1	2	2	3	1	2	1	2	3	1	4	5	5	4	4	72000	4	10	7	5	5	5	8	32	4.5	2.5	1.83333333333333	6.66666666666667	4	11.1844213979982	1
0	33	0	1	3	1	2	2	4	2	2	1	2	2	1	4	5	4	4	4	48000	3	10	5	5	3	3	5	32	4.25	2	2.16666666666667	5.16666666666667	3	10.77895628989	1
1	23	0	0	1	1	1	1	1	1	2	1	2	2	1	4	4	5	5	4	50000	4	10	6	6	6	6	8	11	4.5	2	1.16666666666667	7	4	10.8197782844103	1
1	34	0	1	3	1	2	1	1	1	1	1	4	4	1	4	5	4	4	4	36000	4	10	8	5	5	5	5	23	4.25	4	1.16666666666667	6.33333333333333	4	10.4912742174382	0
1	38	0	1	3	0	1	1	1	1	1	1	2	2	1	4	4	4	4	4	66000	3	10	5	0	0	5	7	23	4	2	1	4.5	3	11.0974100210086	0
1	33	1	1	5	0	1	1	1	1	1	1	3	3	1	4	5	4	4	4	30000	5	10	5	0	4	5	5	23	4.25	3	1	4.83333333333333	5	10.3089526606443	0
0	32	1	1	5	0	2	2	3	1	2	2	3	4	1	4	5	5	3	4	27600	5	10	7	1	1	5	5	23	4.25	3.5	2	4.83333333333333	5	10.2255710517052	0
1	33	0	1	3	1	1	1	1	1	1	1	4	4	1	4	5	5	5	5	70000	5	10	10	0	8	8	8	23	4.75	4	1	7.33333333333333	5	11.1562505210315	0
1	23	0	0	1	1	1	1	2	1	2	1	3	4	1	4	4	5	4	4	2e+05	5	10	7	5	5	7	8	37	4.25	3.5	1.33333333333333	7	5	12.2060726455302	1
0	52	0	0	1	0	2	2	4	1	1	3	2	2	0	3	4	2	4	3	9000	5	10	5	5	0	5	5	23	3.25	2	2.16666666666667	5	5	9.10497985631836	0
1	30	0	1	3	1	1	1	1	1	1	1	4	4	1	2	4	3	3	3	33000	4	10	7	0	7	0	0	23	3	4	1	4	4	10.4042628404486	0
0	37	0	1	7	1	1	1	1	1	1	1	3	4	1	3	5	4	4	5	24000	5	10	8	0	0	10	10	23	4	3.5	1	6.33333333333333	5	10.0858091093301	0
1	41	1	0	3	0	2	2	1	1	2	1	3	3	1	2	4	3	2	3	30000	4	8	6	4	5	4	3	23	2.75	3	1.5	5	4	10.3089526606443	0
0	24	1	0	4	1	1	2	1	1	1	1	4	4	1	5	5	5	4	5	24000	5	10	5	3	1	1	5	23	4.75	4	1.16666666666667	4.16666666666667	5	10.0858091093301	0
0	29	0	1	3	1	2	1	2	1	2	1	3	3	0	2	4	2	4	4	14400	4	10	6	4	5	6	8	23	3	3	1.5	6.5	4	9.57498348556409	0
1	40	0	1	3	0	1	1	4	1	1	1	3	3	0	1	3	3	1	4	36000	4	10	8	2	5	0	6	23	2	3	1.5	5.16666666666667	4	10.4912742174382	0
0	31	1	1	4	1	1	1	1	1	1	1	3	2	1	4	5	4	2	4	60000	5	10	8	3	0	6	9	23	3.75	2.5	1	6	5	11.0020998412042	0
1	33	0	0	2	0	2	2	1	1	2	1	2	2	0	4	4	4	5	4	30000	5	10	5	0	3	0	5	23	4.25	2	1.5	3.83333333333333	5	10.3089526606443	0
0	30	1	1	6	1	2	2	1	1	2	1	2	2	1	3	4	3	4	3	1e+05	4	10	7	5	3	5	8	44	3.5	2	1.5	6.33333333333333	4	11.5129254649702	1
1	25	1	0	1	1	2	2	1	2	3	1	2	2	1	3	4	4	3	4	11000	4	10	3	7	2	2	7	44	3.5	2	1.83333333333333	5.16666666666667	4	9.30565055178051	1
0	24	1	0	1	1	2	2	1	2	2	1	2	3	1	4	4	4	4	4	14000	4	10	5	5	2	5	8	23	4	2.5	1.66666666666667	5.83333333333333	4	9.5468126085974	0
0	29	1	0	3	1	1	1	1	1	1	1	3	3	1	4	5	5	5	4	30000	3	10	5	5	0	5	6	23	4.75	3	1	5.16666666666667	3	10.3089526606443	0
1	21	1	0	3	0	1	1	1	2	2	2	2	2	1	4	4	3	3	4	25000	4	10	4	5	3	5	10	23	3.5	2	1.5	6.16666666666667	4	10.1266311038503	0
0	26	1	0	3	1	1	1	1	2	1	1	3	4	1	4	4	4	4	4	50000	5	10	8	1	0	3	5	23	4	3.5	1.16666666666667	4.5	5	10.8197782844103	0
1	40	1	1	4	0	2	2	2	2	2	2	4	4	1	5	5	5	5	5	60000	5	10	10	0	0	5	10	23	5	4	2	5.83333333333333	5	11.0020998412042	0
0	39	1	1	4	0	2	2	2	2	2	1	4	4	1	5	5	5	5	5	40000	5	10	8	0	5	5	8	23	5	4	1.83333333333333	6	5	10.5966347330961	0
0	22	1	0	1	1	3	1	4	2	2	1	2	2	1	4	5	4	4	4	10500	3	10	2	2	0	0	5	37	4.25	2	2.16666666666667	3.16666666666667	3	9.25913053614561	1
0	32	0	1	3	1	2	2	3	2	2	1	4	4	0	2	4	2	4	4	44400	4	10	8	0	0	5	9	23	3	4	2	5.33333333333333	4	10.7009947484203	0
1	31	0	1	1	1	2	2	1	2	2	1	3	3	1	4	4	4	4	4	50000	4	9	5	2	3	3	3	51	4	3	1.66666666666667	4.16666666666667	4	10.8197782844103	0
1	30	0	0	2	1	2	2	4	2	2	1	2	3	1	4	5	4	3	4	40000	5	10	5	3	2	6	8	23	4	2.5	2.16666666666667	5.66666666666667	5	10.5966347330961	0
1	26	0	0	3	1	4	4	1	1	1	1	2	1	1	2	5	5	5	4	18000	3	10	8	0	2	0	10	23	4.25	1.5	2	5	3	9.7981270368783	0
1	42	0	1	3	0	2	1	3	1	1	1	1	3	1	4	4	4	4	4	16000	4	9	7	3	4	4	5	23	4	2	1.5	5.33333333333333	4	9.68034400122192	0
0	38	0	1	3	0	2	2	3	2	3	1	3	3	1	4	3	3	3	3	24000	4	10	5	3	0	5	5	23	3.25	3	2.16666666666667	4.66666666666667	4	10.0858091093301	0
0	24	0	0	1	1	1	1	3	1	1	1	4	4	1	4	4	4	4	3	30000	4	10	8	5	5	5	10	23	4	4	1.33333333333333	7.16666666666667	4	10.3089526606443	0
0	26	0	0	3	1	1	1	1	2	1	1	3	4	1	4	4	4	4	4	24000	5	10	10	1	0	10	10	23	4	3.5	1.16666666666667	6.83333333333333	5	10.0858091093301	0
1	28	0	0	3	1	1	1	1	2	1	1	3	4	1	4	4	4	4	4	50000	5	10	5	1	0	1	1	23	4	3.5	1.16666666666667	3	5	10.8197782844103	0
1	27	1	0	3	0	2	1	2	1	1	1	3	4	1	4	4	3	2	5	30000	5	10	5	0	0	5	5	23	3.25	3.5	1.33333333333333	4.16666666666667	5	10.3089526606443	0
1	25	0	0	1	1	1	1	1	1	1	1	4	4	1	4	4	4	4	4	13200	4	9	9	7	7	7	8	34	4	4	1	7.83333333333333	4	9.48797210857446	0
1	22	0	0	1	1	1	1	1	1	1	1	3	4	1	4	4	2	4	4	50000	5	10	5	5	3	5	8	21	3.5	3.5	1	6	5	10.8197782844103	1
1	44	0	0	3	0	2	2	1	1	2	1	3	3	1	4	4	2	4	4	38000	5	10	5	0	3	4	2	23	3.5	3	1.5	4	5	10.5453414387085	0
1	26	0	0	1	1	4	1	1	1	1	1	3	3	1	2	4	4	4	4	60000	4	10	2	1	1	0	5	44	3.5	3	1.5	3.16666666666667	4	11.0020998412042	1
1	51	1	1	2	0	1	1	1	1	1	1	4	4	0	4	3	3	4	4	24000	4	10	6	0	3	0	6	23	3.5	4	1	4.16666666666667	4	10.0858091093301	0
1	36	0	1	5	1	2	2	1	1	1	1	2	2	1	1	1	1	1	1	50000	3	10	6	2	2	3	3	23	1	2	1.33333333333333	4.33333333333333	3	10.8197782844103	0
1	34	0	1	3	1	2	2	3	1	1	1	3	4	1	4	4	2	2	2	120000	5	10	7	0	6	1	10	13	3	3.5	1.66666666666667	5.66666666666667	5	11.6952470217642	1
0	32	1	1	2	1	2	2	1	1	2	1	4	4	1	4	4	4	4	4	50000	4	10	7	5	0	7	8	43	4	4	1.5	6.16666666666667	4	10.8197782844103	0
0	44	1	1	2	0	2	2	2	2	2	1	2	2	0	2	2	4	4	2	24000	4	10	7	5	4	5	6	52	3	2	1.83333333333333	6.16666666666667	4	10.0858091093301	0
1	32	0	0	1	0	3	1	2	3	3	1	2	1	0	2	2	1	1	1	54000	5	10	2	0	0	0	5	52	1.5	1.5	2.16666666666667	2.83333333333333	5	10.8967393255464	0
1	44	1	1	4	0	1	1	3	2	2	1	3	2	1	5	5	4	5	5	30000	3	10	5	0	0	4	4	45	4.75	2.5	1.66666666666667	3.83333333333333	3	10.3089526606443	0
1	44	0	1	2	1	1	1	2	1	1	1	4	3	1	4	4	4	5	4	75000	4	6	6	6	5	6	5	11	4.25	3.5	1.16666666666667	5.66666666666667	4	11.2252433925184	1
1	32	0	1	5	1	2	1	1	1	1	1	4	4	1	4	4	5	5	4	37200	5	10	10	7	6	8	10	62	4.5	4	1.16666666666667	8.5	5	10.5240640402612	0
0	32	1	1	10	0	1	2	2	1	4	3	4	1	1	4	5	5	5	5	48000	5	10	10	1	0	10	10	62	4.75	2.5	2.16666666666667	6.83333333333333	5	10.77895628989	0
0	32	1	1	3	1	3	3	3	3	3	2	1	2	1	2	3	3	3	2	90000	3	10	8	7	4	5	7	53	2.75	1.5	2.83333333333333	6.83333333333333	3	11.4075649493124	0
1	36	1	1	3	0	2	2	1	1	2	1	2	2	1	3	4	4	4	4	50000	5	5	1	1	0	3	2	53	3.75	2	1.5	2	5	10.8197782844103	0
0	42	1	1	3	0	2	1	1	2	1	2	2	2	1	4	4	4	3	4	25000	5	10	3	1	0	3	5	53	3.75	2	1.5	3.66666666666667	5	10.1266311038503	0
1	27	0	1	5	1	3	2	1	3	1	1	4	3	1	4	5	5	5	4	80000	5	10	5	0	0	0	5	13	4.75	3.5	1.83333333333333	3.33333333333333	5	11.289781913656	1
1	30	1	1	2	1	1	1	1	1	1	1	4	4	1	4	4	4	2	4	50000	4	10	8	0	0	3	10	21	3.5	4	1	5.16666666666667	4	10.8197782844103	1
0	21	1	0	6	1	2	1	3	3	2	1	3	4	1	4	4	4	5	4	30000	5	10	8	0	0	5	5	21	4.25	3.5	2	4.66666666666667	5	10.3089526606443	1
0	33	0	1	3	1	1	2	4	1	1	1	2	2	1	4	4	4	2	4	24000	3	10	5	2	3	3	5	21	3.5	2	1.66666666666667	4.66666666666667	3	10.0858091093301	1
1	34	0	1	4	1	1	2	2	2	2	1	3	3	1	4	4	4	2	4	62000	2	10	6	0	1	4	7	31	3.5	3	1.66666666666667	4.66666666666667	2	11.0348896640272	1
1	36	0	1	3	1	2	2	2	1	1	1	2	4	1	2	4	3	4	2	130000	4	9	7	6	5	6	7	21	3.25	3	1.5	6.66666666666667	4	11.7752897294377	1
1	35	0	1	4	1	1	2	2	1	1	1	2	2	1	5	5	5	5	4	150000	5	10	5	5	5	5	5	32	5	2	1.33333333333333	5.83333333333333	5	11.9183905730784	1
1	28	1	1	3	1	2	1	1	1	1	1	2	2	1	2	2	2	4	2	50000	4	10	7	4	5	7	8	37	2.5	2	1.16666666666667	6.83333333333333	4	10.8197782844103	1
1	30	0	1	3	1	2	2	1	1	2	1	3	3	1	4	5	4	4	4	42000	4	9	6	3	3	4	5	37	4.25	3	1.5	5	4	10.6454248972655	1
1	28	1	0	3	1	2	2	3	2	1	1	3	3	1	2	4	4	4	4	30000	4	10	7	5	5	6	6	35	3.5	3	1.83333333333333	6.5	4	10.3089526606443	1
0	29	1	1	4	1	2	2	3	1	2	1	2	2	1	1	4	2	4	1	6000	4	10	4	7	5	6	6	44	2.75	2	1.83333333333333	6.33333333333333	4	8.69951474821019	1
0	28	0	0	2	1	2	2	2	2	2	2	3	3	1	4	5	5	5	4	60000	4	10	7	6	4	6	7	37	4.75	3	2	6.66666666666667	4	11.0020998412042	1
0	28	1	1	3	0	1	1	1	1	1	1	4	4	1	3	3	3	4	3	7000	5	10	6	5	1	5	5	37	3.25	4	1	5.33333333333333	5	8.85366542803745	1
0	27	1	1	2	1	2	1	3	1	1	1	4	3	1	2	4	4	4	4	59000	4	10	7	7	5	5	6	37	3.5	3.5	1.5	6.66666666666667	4	10.9852927228879	1
0	30	1	1	3	1	2	1	1	1	1	1	3	4	1	4	4	4	4	4	4000	4	10	7	7	5	8	8	44	4	3.5	1.16666666666667	7.5	4	8.29404964010203	1
1	31	0	1	3	1	1	1	1	1	1	1	2	2	1	4	4	4	4	4	150000	5	10	5	0	0	0	4	37	4	2	1	3.16666666666667	5	11.9183905730784	1
1	34	0	1	4	1	2	2	3	1	1	1	3	3	1	4	5	4	4	4	91200	5	10	8	1	1	2	5	41	4.25	3	1.66666666666667	4.5	5	11.4208101760624	0
0	25	0	0	2	1	1	1	1	1	1	1	3	4	1	4	4	4	4	4	55000	5	10	8	7	6	8	9	52	4	3.5	1	8	5	10.9150884642146	0
1	35	0	1	4	1	2	1	1	1	1	1	1	1	1	2	2	3	3	3	50000	4	10	8	5	2	5	6	43	2.5	1	1.16666666666667	6	4	10.8197782844103	0
1	31	1	1	2	0	1	1	1	1	1	1	2	2	1	5	4	4	4	4	60000	5	10	5	2	2	5	10	37	4.25	2	1	5.66666666666667	5	11.0020998412042	1
1	32	1	1	5	1	2	2	1	1	1	1	3	4	1	2	4	2	4	3	62400	3	10	6	5	0	5	5	44	3	3.5	1.33333333333333	5.16666666666667	3	11.0413205543575	1
1	32	0	1	3	1	2	1	2	1	1	1	2	3	1	4	4	4	4	4	50000	4	10	9	4	3	6	9	62	4	2.5	1.33333333333333	6.83333333333333	4	10.8197782844103	0
1	29	0	1	2	1	1	1	1	2	1	1	4	4	1	5	5	5	5	4	37000	5	10	3	3	3	5	6	13	5	4	1.16666666666667	5	5	10.5186731916264	1
1	29	1	0	3	1	2	1	2	1	1	1	4	4	1	4	5	4	5	4	130000	5	10	2	6	5	9	9	11	4.5	4	1.33333333333333	6.83333333333333	5	11.7752897294377	1
1	32	1	1	3	0	2	2	2	1	1	1	2	2	1	2	4	3	5	4	50000	5	10	6	5	4	5	7	11	3.5	2	1.5	6.16666666666667	5	10.8197782844103	1
1	27	0	1	3	0	2	2	2	1	1	1	4	4	1	2	5	3	3	1	50000	2	10	7	1	3	0	6	61	3.25	4	1.5	4.5	2	10.8197782844103	0
1	33	0	1	3	1	2	2	2	1	2	1	2	2	1	4	4	4	4	4	1e+05	3	8	6	0	5	5	7	61	4	2	1.66666666666667	5.16666666666667	3	11.5129254649702	0
1	39	1	1	4	1	1	1	2	4	3	1	4	3	1	4	4	4	4	4	60000	4	10	8	0	0	8	7	61	4	3.5	2	5.5	4	11.0020998412042	0
1	30	1	1	3	1	1	1	3	1	1	1	3	3	1	2	2	2	2	3	6000	4	10	7	0	0	0	10	22	2	3	1.33333333333333	4.5	4	8.69951474821019	0
1	50	1	1	5	1	1	1	1	1	1	1	4	4	1	4	4	4	4	4	18000	5	9	9	1	6	4	8	62	4	4	1	6.16666666666667	5	9.7981270368783	0
0	29	0	1	9	0	2	2	1	1	1	1	2	3	1	5	5	5	5	5	82000	5	10	5	0	0	7	8	62	5	2.5	1.33333333333333	5	5	11.3144745262464	0
1	33	1	1	4	1	2	1	1	1	2	1	2	3	1	4	5	4	4	4	60000	5	10	7	0	0	7	9	13	4.25	2.5	1.33333333333333	5.5	5	11.0020998412042	1
1	36	0	1	3	1	2	1	2	1	1	1	3	3	0	4	3	2	2	4	2e+05	5	10	6	5	5	6	8	31	2.75	3	1.33333333333333	6.66666666666667	5	12.2060726455302	1
1	27	1	1	4	0	1	1	1	1	1	1	4	4	1	4	4	4	4	4	3000	5	6	2	0	2	6	7	14	4	4	1	3.83333333333333	5	8.00636756765025	0
1	34	0	1	2	1	2	2	1	1	1	1	4	4	1	2	4	2	2	4	27000	4	9	6	5	3	6	7	21	2.5	4	1.33333333333333	6	4	10.2035921449865	1
1	29	1	1	6	0	3	2	1	1	2	1	2	4	1	5	4	4	4	4	50000	5	10	7	2	1	5	6	41	4.25	3	1.66666666666667	5.16666666666667	5	10.8197782844103	0
1	24	1	0	1	1	1	2	1	2	1	1	3	4	1	4	5	5	5	4	3000	4	10	7	0	2	7	9	41	4.75	3.5	1.33333333333333	5.83333333333333	4	8.00636756765025	0
1	26	0	1	2	1	2	2	3	1	1	1	3	4	1	3	4	4	1	3	90000	5	10	5	5	5	0	5	11	3	3.5	1.66666666666667	5	5	11.4075649493124	1
0	33	0	1	5	0	2	2	1	1	1	1	2	2	1	4	4	4	2	4	38000	5	10	10	10	0	0	5	22	3.5	2	1.33333333333333	5.83333333333333	5	10.5453414387085	0
1	60	0	1	5	1	1	1	1	3	1	1	3	3	1	3	4	4	4	3	36000	3	10	7	0	5	5	5	31	3.75	3	1.33333333333333	5.33333333333333	3	10.4912742174382	1
0	28	1	1	4	1	2	1	1	1	2	1	4	4	0	3	3	3	5	4	2300	5	10	7	5	5	5	5	31	3.5	4	1.33333333333333	6.16666666666667	5	7.74066440191724	1
1	29	0	1	3	1	2	2	2	1	1	1	4	4	1	4	5	4	4	4	1e+05	4	10	7	1	5	6	8	37	4.25	4	1.5	6.16666666666667	4	11.5129254649702	1
1	30	1	1	4	1	1	1	2	2	2	1	2	2	0	3	3	3	4	3	60000	5	10	5	0	0	0	7	37	3.25	2	1.5	3.66666666666667	5	11.0020998412042	1
1	35	0	1	2	1	1	1	1	1	1	1	3	3	1	4	5	5	4	4	250000	5	10	6	6	5	4	8	53	4.5	3	1	6.5	5	12.4292161968444	0
1	33	0	0	2	1	1	1	3	2	2	1	3	3	1	4	4	4	4	4	70000	5	10	6	0	6	8	8	13	4	3	1.66666666666667	6.33333333333333	5	11.1562505210315	1
0	39	1	1	5	0	2	1	1	1	1	1	4	3	1	4	4	4	4	4	22440	4	9	8	6	0	6	8	44	4	3.5	1.16666666666667	6.16666666666667	4	10.0186003596366	1
1	29	1	1	3	0	2	1	1	1	2	1	4	2	1	3	5	4	4	3	70000	3	9	9	5	3	5	5	42	4	3	1.33333333333333	6	3	11.1562505210315	0
0	33	0	1	3	1	1	4	4	1	1	1	4	4	1	4	5	5	4	5	22000	4	10	8	8	5	8	8	51	4.5	4	2	7.83333333333333	4	9.99879773234045	0
0	29	1	1	3	1	2	2	2	2	1	1	3	4	1	3	4	3	3	3	30000	5	10	6	5	4	4	5	51	3.25	3.5	1.66666666666667	5.66666666666667	5	10.3089526606443	0
0	27	1	1	3	0	2	3	3	2	2	2	2	2	0	4	4	4	3	4	3000	4	7	5	3	2	2	4	51	3.75	2	2.33333333333333	3.83333333333333	4	8.00636756765025	0
1	28	1	0	5	1	1	1	2	1	1	1	4	4	1	4	4	4	4	4	50000	5	10	10	5	2	8	10	44	4	4	1.16666666666667	7.5	5	10.8197782844103	1
1	33	1	1	5	0	2	1	2	1	1	1	4	4	0	5	5	5	5	5	40000	5	10	10	0	0	5	5	44	5	4	1.33333333333333	5	5	10.5966347330961	1
1	31	0	1	4	1	2	2	2	1	1	1	3	4	1	3	2	2	3	3	42000	5	10	8	8	5	5	8	15	2.5	3.5	1.5	7.33333333333333	5	10.6454248972655	0
1	42	1	1	8	0	2	2	2	2	2	2	2	2	1	4	4	4	4	4	40000	1	10	0	0	0	0	0	37	4	2	2	1.66666666666667	1	10.5966347330961	1
1	32	0	1	3	1	2	2	1	1	1	1	3	4	1	4	4	4	4	4	50000	5	10	8	7	7	7	8	62	4	3.5	1.33333333333333	7.83333333333333	5	10.8197782844103	0
1	37	0	1	3	1	1	1	1	1	1	1	4	4	1	2	4	3	2	4	32900	4	10	7	3	1	5	6	21	2.75	4	1	5.33333333333333	4	10.4012279367535	1
1	28	1	1	3	0	1	1	1	1	1	1	3	3	1	4	4	4	5	4	37000	5	9	6	1	4	5	8	15	4.25	3	1	5.5	5	10.5186731916264	0
0	29	0	1	3	1	1	1	1	1	1	1	4	4	1	4	5	4	5	5	20000	5	10	5	0	3	5	5	21	4.5	4	1	4.66666666666667	5	9.90348755253613	1
0	32	0	1	3	1	2	2	1	1	2	2	4	2	1	4	4	2	4	3	30000	5	10	5	4	0	5	8	14	3.5	3	1.66666666666667	5.33333333333333	5	10.3089526606443	0
0	29	0	1	4	1	2	2	2	2	2	1	3	4	1	3	4	4	4	4	36000	4	10	5	3	1	6	7	23	3.75	3.5	1.83333333333333	5.33333333333333	4	10.4912742174382	0
1	38	1	1	3	0	2	1	2	1	1	2	2	2	1	4	3	3	2	3	22500	4	3	5	3	4	5	6	23	3	2	1.5	4.33333333333333	4	10.0212705881925	0
0	34	0	1	5	1	1	1	3	1	1	1	3	3	1	4	4	5	4	4	39600	4	10	8	5	5	5	5	23	4.25	3	1.33333333333333	6.33333333333333	4	10.5865843972426	0
0	32	0	1	2	1	1	1	2	1	1	1	3	4	1	4	3	4	4	4	15000	5	10	5	2	2	1	2	21	3.75	3.5	1.16666666666667	3.66666666666667	5	9.61580548008435	1
0	32	1	1	4	1	1	1	1	1	1	1	4	4	1	5	5	5	5	5	60000	5	10	10	5	1	3	10	21	5	4	1	6.5	5	11.0020998412042	1
0	25	1	1	2	1	4	4	4	4	3	3	3	3	1	4	2	2	5	4	25000	3	10	5	0	5	1	5	22	3.25	3	3.66666666666667	4.33333333333333	3	10.1266311038503	0
1	31	0	1	3	1	1	1	1	1	1	1	3	3	1	2	4	4	4	4	75000	4	10	9	5	6	7	6	36	3.5	3	1	7.16666666666667	4	11.2252433925184	0
1	30	1	1	6	0	1	1	1	1	2	1	2	3	1	4	3	3	4	4	20000	5	10	8	2	0	3	5	41	3.5	2.5	1.16666666666667	4.66666666666667	5	9.90348755253613	0
1	31	1	1	5	0	1	1	2	1	1	1	3	3	1	4	4	4	4	4	54000	5	10	10	0	3	6	7	41	4	3	1.16666666666667	6	5	10.8967393255464	0
0	31	1	1	5	1	2	1	3	2	2	1	3	3	0	2	4	4	4	3	42000	4	10	5	3	0	5	8	41	3.5	3	1.83333333333333	5.16666666666667	4	10.6454248972655	0
0	31	0	1	3	1	2	2	1	1	1	1	3	2	1	2	5	5	5	2	25000	3	10	2	0	0	3	5	23	4.25	2.5	1.33333333333333	3.33333333333333	3	10.1266311038503	0
1	27	1	1	8	0	1	1	1	1	1	1	2	4	0	3	4	4	4	4	20000	5	10	5	0	0	0	3	14	3.75	3	1	3	5	9.90348755253613	0
1	33	1	1	3	1	2	2	3	2	1	1	3	3	1	4	4	4	4	4	150000	4	9	5	3	5	6	8	43	4	3	1.83333333333333	6	4	11.9183905730784	0
1	33	1	1	4	0	2	2	2	2	2	1	4	4	1	4	5	4	4	4	60000	3	10	7	4	4	3	4	44	4.25	4	1.83333333333333	5.33333333333333	3	11.0020998412042	1
1	22	1	1	5	0	1	1	1	1	1	1	3	3	1	4	4	2	4	4	56400	5	10	6	6	5	7	8	45	3.5	3	1	7	5	10.9402244374862	0
1	36	1	1	6	1	2	2	2	1	2	1	2	3	1	3	4	3	2	3	25000	4	10	7	0	1	3	2	45	3	2.5	1.66666666666667	3.83333333333333	4	10.1266311038503	0
1	26	0	1	3	0	3	2	4	1	1	2	4	4	1	3	1	4	1	3	60800	5	10	0	0	0	2	6	51	2.25	4	2.16666666666667	3	5	11.0153450679543	0
1	31	0	1	4	1	1	2	1	2	1	1	3	4	1	4	4	4	5	5	3e+05	5	10	8	8	8	9	10	51	4.25	3.5	1.33333333333333	8.83333333333333	5	12.6115377536383	0
0	34	0	0	3	1	2	2	3	1	1	1	4	4	1	4	4	4	4	4	49300	5	10	10	5	5	10	10	53	4	4	1.66666666666667	8.33333333333333	5	10.8056793600308	0
1	30	1	1	2	0	2	3	3	2	3	2	3	3	1	4	4	3	4	4	78000	2	10	5	1	2	5	4	44	3.75	3	2.5	4.5	2	11.2644641056717	1
0	22	1	0	2	0	4	2	4	2	2	1	2	4	1	4	4	4	4	4	2700	4	10	8	5	4	7	7	21	4	3	2.5	6.83333333333333	4	7.90100705199242	1
1	29	1	1	6	1	2	2	3	2	2	2	3	3	1	2	5	5	5	3	36000	3	10	6	1	3	5	6	41	4.25	3	2.16666666666667	5.16666666666667	3	10.4912742174382	0
1	42	0	1	6	1	1	1	1	1	1	1	4	4	1	4	4	4	4	4	54000	5	10	5	2	2	8	8	44	4	4	1	5.83333333333333	5	10.8967393255464	1
1	38	1	1	3	1	3	2	3	2	3	2	2	2	1	2	2	2	1	2	72000	3	10	8	5	5	5	7	31	1.75	2	2.5	6.66666666666667	3	11.1844213979982	1
0	34	0	1	3	0	2	2	2	2	2	1	2	2	1	4	4	4	3	4	36000	3	10	3	1	0	7	8	31	3.75	2	1.83333333333333	4.83333333333333	3	10.4912742174382	1
1	32	0	1	4	1	2	1	1	1	2	1	3	3	1	4	4	4	3	4	144000	4	8	4	2	1	1	3	31	3.75	3	1.33333333333333	3.16666666666667	4	11.8775685785581	1
0	35	0	1	4	1	2	1	3	1	2	1	3	3	0	4	4	4	4	4	44400	3	7	5	5	3	5	5	31	4	3	1.66666666666667	5	3	10.7009947484203	1
1	41	0	1	1	1	1	1	1	1	1	1	4	4	1	4	5	4	4	4	60000	4	10	9	3	3	5	8	31	4.25	4	1	6.33333333333333	4	11.0020998412042	1
0	37	0	1	3	1	2	1	1	1	2	1	3	3	1	4	5	5	4	3	83760	4	10	5	5	3	5	6	31	4.5	3	1.33333333333333	5.66666666666667	4	11.3357108455444	1
1	29	1	1	6	0	2	1	1	1	2	1	2	3	1	4	4	4	4	4	130000	5	10	8	0	1	4	3	31	4	2.5	1.33333333333333	4.33333333333333	5	11.7752897294377	1
0	23	1	0	6	0	2	2	2	1	1	1	2	2	1	3	4	4	3	4	7500	4	10	5	0	0	6	7	31	3.5	2	1.5	4.66666666666667	4	8.9226582995244	1
1	27	0	0	2	1	2	2	3	1	1	1	1	3	1	4	4	4	5	4	90000	5	10	5	5	3	5	5	31	4.25	2	1.66666666666667	5.5	5	11.4075649493124	1
0	43	0	1	3	0	1	1	1	1	1	1	3	4	1	3	5	3	4	3	42000	4	10	8	6	5	5	7	31	3.75	3.5	1	6.83333333333333	4	10.6454248972655	1
0	36	0	0	3	1	2	2	2	2	3	1	3	3	1	4	5	3	4	3	44000	4	5	0	0	0	0	5	31	4	3	2	1.66666666666667	4	10.6919449129004	1
0	41	0	1	4	1	2	1	1	1	1	1	2	2	1	3	5	4	4	4	1e+05	3	10	8	5	1	7	8	31	4	2	1.16666666666667	6.5	3	11.5129254649702	1
0	25	0	0	3	1	1	2	2	2	1	1	3	4	1	3	4	4	3	4	60400	5	9	8	5	0	6	7	31	3.5	3.5	1.5	5.83333333333333	5	11.0087443839229	1
1	34	0	1	4	1	1	1	4	1	1	1	4	4	0	4	5	5	5	5	1e+05	5	10	8	8	5	5	10	31	4.75	4	1.5	7.66666666666667	5	11.5129254649702	1
0	30	1	1	3	1	2	1	2	1	1	1	3	3	1	4	4	4	4	5	1e+05	4	10	8	5	7	8	8	31	4	3	1.33333333333333	7.66666666666667	4	11.5129254649702	1
1	31	0	1	5	1	1	1	1	1	1	1	3	3	1	4	5	3	5	3	130000	4	8	6	6	4	6	7	31	4.25	3	1	6.16666666666667	4	11.7752897294377	1
0	31	1	1	5	1	2	1	2	2	2	1	3	3	1	4	4	4	4	4	110000	4	10	5	5	5	5	8	31	4	3	1.66666666666667	6.33333333333333	4	11.6082356447746	1
1	37	0	0	2	1	1	1	2	1	1	1	4	4	1	3	4	5	5	4	15000	3	10	6	2	2	1	4	31	4.25	4	1.16666666666667	4.16666666666667	3	9.61580548008435	1
1	30	0	0	3	1	1	2	1	2	1	1	3	2	1	4	4	5	1	4	5e+05	4	6	5	2	2	0	3	31	3.5	2.5	1.33333333333333	3	4	13.1223633774043	1
0	42	1	1	5	0	2	1	2	1	1	1	3	3	1	4	5	4	4	4	30000	4	10	5	3	2	5	5	31	4.25	3	1.33333333333333	5	4	10.3089526606443	1
1	31	0	1	5	1	2	2	1	1	2	1	3	3	1	4	4	4	4	4	2e+05	4	9	6	5	4	4	4	31	4	3	1.5	5.33333333333333	4	12.2060726455302	1
0	31	0	1	5	1	1	1	1	1	1	1	3	3	1	4	5	4	4	4	1e+05	3	10	7	5	5	6	7	31	4.25	3	1	6.66666666666667	3	11.5129254649702	1
0	34	0	1	4	1	2	2	2	2	1	1	4	4	1	4	5	4	4	4	95000	4	10	7	5	2	8	9	31	4.25	4	1.66666666666667	6.83333333333333	4	11.4616321705827	1
0	30	0	1	5	1	1	1	2	1	1	1	3	3	1	4	4	5	5	4	60000	4	10	8	6	3	2	8	31	4.5	3	1.16666666666667	6.16666666666667	4	11.0020998412042	1
1	42	0	0	4	1	1	1	1	1	2	1	3	1	0	2	4	5	5	4	60000	1	10	10	0	0	0	3	31	4	2	1.16666666666667	3.83333333333333	1	11.0020998412042	1
1	49	0	0	3	1	2	2	1	2	1	1	3	3	1	4	4	4	4	4	104000	3	10	2	5	5	5	7	31	4	3	1.5	5.66666666666667	3	11.5521461781235	1
1	37	0	1	4	1	2	1	2	1	1	1	2	2	0	3	3	3	4	3	120000	4	10	8	5	5	7	7	31	3.25	2	1.33333333333333	7	4	11.6952470217642	1
0	37	0	1	4	1	2	1	2	1	1	1	3	3	1	3	4	4	4	3	90000	5	10	8	5	0	5	8	31	3.75	3	1.33333333333333	6	5	11.4075649493124	1
1	32	0	0	3	1	2	1	1	1	1	1	3	4	1	4	3	2	4	4	97000	4	10	6	6	4	4	6	31	3.25	3.5	1.16666666666667	6	4	11.4824662574855	1
0	32	0	0	3	1	2	2	2	2	2	1	3	3	0	2	4	4	4	2	60000	4	10	7	5	4	5	7	31	3.5	3	1.83333333333333	6.33333333333333	4	11.0020998412042	1
1	35	0	1	3	1	2	1	1	1	1	1	3	3	0	5	1	4	1	4	20000	4	10	9	7	7	7	8	31	2.75	3	1.16666666666667	8	4	9.90348755253613	1
0	35	0	1	3	0	2	2	1	1	1	1	3	3	1	4	4	4	4	4	36000	4	10	9	7	5	8	8	31	4	3	1.33333333333333	7.83333333333333	4	10.4912742174382	1
0	40	0	1	7	1	2	2	2	1	2	1	2	2	0	4	4	4	3	4	1e+05	3	10	4	3	1	7	7	31	3.75	2	1.66666666666667	5.33333333333333	3	11.5129254649702	1
1	34	0	1	4	0	1	1	1	1	1	1	4	4	1	5	5	4	4	5	50000	5	10	5	5	5	8	8	31	4.5	4	1	6.83333333333333	5	10.8197782844103	1
0	32	1	1	4	1	1	1	1	1	2	1	1	1	1	4	5	5	5	5	3e+05	5	9	6	3	2	2	2	31	4.75	1	1.16666666666667	4	5	12.6115377536383	1
1	34	0	1	2	1	2	2	2	2	2	1	4	3	1	4	5	4	2	4	1e+05	4	10	8	5	6	7	8	31	3.75	3.5	1.83333333333333	7.33333333333333	4	11.5129254649702	1
1	41	0	1	4	0	2	2	1	1	1	1	2	3	1	2	4	3	4	3	75000	5	7	3	0	0	3	0	31	3.25	2.5	1.33333333333333	2.16666666666667	5	11.2252433925184	1
1	41	0	1	5	1	1	1	2	2	2	1	3	3	1	4	4	4	3	4	70000	4	10	6	5	5	6	8	31	3.75	3	1.5	6.66666666666667	4	11.1562505210315	1
0	33	1	1	5	1	1	1	3	1	1	1	3	3	1	4	5	4	4	4	250000	4	10	6	0	0	5	8	31	4.25	3	1.33333333333333	4.83333333333333	4	12.4292161968444	1
0	29	0	0	5	1	1	1	1	2	1	1	3	3	1	4	4	4	4	4	10000	4	10	5	3	3	3	5	31	4	3	1.16666666666667	4.83333333333333	4	9.21034037197618	1
1	24	0	0	4	1	1	2	1	2	2	1	4	3	1	4	5	5	4	4	50000	4	10	6	5	3	0	7	31	4.5	3.5	1.5	5.16666666666667	4	10.8197782844103	1
0	30	0	0	2	1	4	4	1	1	2	1	1	1	1	4	5	5	2	4	1e+05	3	10	6	5	3	3	3	31	4	1	2.16666666666667	5	3	11.5129254649702	1
1	27	0	0	3	1	1	2	1	1	1	1	1	1	1	4	4	4	4	4	50000	5	10	6	5	0	6	6	31	4	1	1.16666666666667	5.5	5	10.8197782844103	1
1	23	0	0	4	1	1	1	1	3	2	1	3	3	1	4	5	4	4	4	20000	4	10	5	3	3	3	5	31	4.25	3	1.5	4.83333333333333	4	9.90348755253613	1
0	31	0	1	5	1	2	2	1	2	1	1	4	4	1	4	5	5	4	4	60000	4	10	7	7	2	6	7	31	4.5	4	1.5	6.5	4	11.0020998412042	1
1	25	0	0	3	1	1	1	1	1	1	1	4	4	1	4	4	5	5	5	12000	5	10	5	5	4	4	10	31	4.5	4	1	6.33333333333333	5	9.39266192877014	1
1	33	0	0	2	1	1	1	1	1	1	1	3	3	1	2	4	4	4	4	90000	4	10	8	2	5	6	6	31	3.5	3	1	6.16666666666667	4	11.4075649493124	1
0	37	0	1	4	1	3	3	1	2	2	2	3	3	1	4	4	4	2	4	7000	5	10	5	5	1	5	6	31	3.5	3	2.16666666666667	5.33333333333333	5	8.85366542803745	1
1	41	1	1	4	1	2	1	1	1	1	1	3	3	1	4	4	5	5	4	240000	5	7	7	3	6	7	8	31	4.5	3	1.16666666666667	6.33333333333333	5	12.3883942023241	1
0	44	0	1	3	0	2	2	3	2	2	1	3	3	1	3	3	3	3	3	44500	4	10	8	0	5	5	5	31	3	3	2	5.5	4	10.7032444681543	1
1	24	0	0	2	1	2	1	2	1	1	1	3	3	1	3	4	4	3	3	60000	4	10	7	5	5	5	7	31	3.5	3	1.33333333333333	6.5	4	11.0020998412042	1
1	35	0	0	3	1	2	2	1	2	2	1	2	2	1	2	2	3	2	3	70000	4	10	5	5	2	2	7	31	2.25	2	1.66666666666667	5.16666666666667	4	11.1562505210315	1
1	31	0	0	2	1	2	2	1	2	2	1	1	1	1	2	5	5	5	3	70000	3	10	5	3	3	3	1	31	4.25	1	1.66666666666667	4.16666666666667	3	11.1562505210315	1
1	34	0	1	2	1	1	2	1	1	1	1	3	3	1	2	5	2	4	2	102000	4	10	8	8	5	8	9	31	3.25	3	1.16666666666667	8	4	11.5327280922664	1
0	33	0	1	2	1	1	1	2	1	2	1	3	4	1	2	4	4	4	2	63000	3	10	7	5	5	6	8	31	3.5	3.5	1.33333333333333	6.83333333333333	3	11.0508900053737	1
1	29	0	0	3	1	2	1	1	1	1	1	3	2	1	4	5	4	5	4	115000	3	10	6	4	3	6	8	31	4.5	2.5	1.16666666666667	6.16666666666667	3	11.6526874073454	1
0	35	0	1	3	1	1	1	2	1	1	1	3	3	1	4	5	4	5	4	60000	5	10	8	7	3	3	8	31	4.5	3	1.16666666666667	6.5	5	11.0020998412042	1
1	27	0	0	3	1	3	2	1	1	2	1	3	4	1	4	4	2	4	4	80000	4	10	8	8	6	8	8	31	3.5	3.5	1.66666666666667	8	4	11.289781913656	1
1	36	0	0	2	1	3	2	2	3	2	1	1	1	1	2	5	5	2	3	51000	2	10	4	0	0	1	3	31	3.5	1	2.16666666666667	3	2	10.8395809117065	1
0	32	0	1	3	1	2	2	1	1	2	1	3	3	1	1	5	3	3	3	36000	4	10	7	7	7	5	9	31	3	3	1.5	7.5	4	10.4912742174382	1
0	23	1	0	6	1	2	2	3	1	1	1	3	4	1	4	4	4	4	4	60000	4	8	5	6	0	8	6	31	4	3.5	1.66666666666667	5.5	4	11.0020998412042	1
0	29	0	0	5	1	2	2	1	1	1	1	3	3	1	3	3	3	3	3	90000	4	10	5	5	5	5	7	31	3	3	1.33333333333333	6.16666666666667	4	11.4075649493124	1
1	28	0	0	3	1	1	1	1	1	1	1	3	3	1	4	4	4	4	4	9600	4	9	4	5	5	5	8	31	4	3	1	6	4	9.16951837745593	1
0	30	1	0	3	1	2	1	2	2	1	1	3	4	1	1	1	1	1	1	50000	5	9	5	5	0	5	9	31	1	3.5	1.5	5.5	5	10.8197782844103	1
1	33	1	1	4	0	1	2	3	1	1	1	3	3	1	3	4	2	2	2	80000	4	10	6	0	3	3	5	31	2.75	3	1.5	4.5	4	11.289781913656	1
0	31	1	1	4	1	1	2	1	1	1	1	3	3	1	2	4	4	4	4	42000	4	10	5	5	6	1	6	31	3.5	3	1.16666666666667	5.5	4	10.6454248972655	1
0	25	0	0	3	1	2	2	4	3	3	2	2	2	1	1	2	1	1	2	72000	2	10	7	5	5	0	6	31	1.25	2	2.66666666666667	5.5	2	11.1844213979982	1
1	36	0	1	5	1	3	3	2	1	1	1	2	2	1	3	3	2	1	2	13800	3	10	5	5	5	10	10	31	2.25	2	1.83333333333333	7.5	3	9.5324238711453	1
0	36	0	1	5	1	2	2	2	2	2	1	3	3	0	3	4	4	4	4	72000	4	10	9	6	5	5	7	31	3.75	3	1.83333333333333	7	4	11.1844213979982	1
0	20	0	0	4	1	2	2	1	1	1	1	3	3	1	5	5	5	5	5	4000	4	10	6	4	4	6	8	31	5	3	1.33333333333333	6.33333333333333	4	8.29404964010203	1
0	25	0	0	4	1	1	1	1	1	1	1	3	4	1	5	5	5	2	4	2e+05	5	10	8	8	5	3	7	31	4.25	3.5	1	6.83333333333333	5	12.2060726455302	1
1	23	0	0	3	1	1	1	1	1	1	1	3	3	1	3	4	4	5	4	43200	4	10	10	6	6	6	9	31	4	3	1	7.83333333333333	4	10.6735957742322	1
1	31	0	1	4	1	1	2	2	1	1	1	4	4	1	4	4	4	4	4	220000	4	9	6	5	2	6	8	31	4	4	1.33333333333333	6	4	12.3013828253345	1
0	43	0	1	5	1	2	2	3	1	1	1	3	3	0	4	2	3	3	3	120000	3	10	7	4	3	5	8	31	3	3	1.66666666666667	6.16666666666667	3	11.6952470217642	1
1	27	0	0	3	1	1	1	1	1	1	1	4	4	1	4	4	4	4	4	26000	4	10	6	0	0	3	7	31	4	4	1	4.33333333333333	4	10.1658518170036	1
1	39	0	1	3	1	2	2	1	1	2	1	3	4	1	4	5	4	5	4	230000	4	10	9	5	5	6	7	31	4.5	3.5	1.5	7	4	12.3458345879053	1
0	39	0	1	3	1	1	1	2	1	2	1	2	4	1	3	5	3	4	4	290000	4	10	9	8	5	8	7	31	3.75	3	1.33333333333333	7.83333333333333	4	12.5776362019627	1
1	39	0	1	4	1	1	1	2	1	1	1	2	2	1	4	5	4	4	5	350000	4	10	7	7	6	9	7	31	4.25	2	1.16666666666667	7.66666666666667	4	12.7656884334656	1
0	42	0	1	5	1	2	2	2	1	1	1	3	4	1	3	3	3	4	4	2e+05	4	10	2	1	1	5	8	31	3.25	3.5	1.5	4.5	4	12.2060726455302	1
1	44	0	1	5	1	1	2	2	2	1	1	3	3	0	4	4	3	3	4	170000	4	10	7	5	5	7	10	31	3.5	3	1.5	7.33333333333333	4	12.0435537160324	1
1	36	0	1	6	1	1	2	1	1	1	1	3	3	1	4	4	4	4	4	80000	4	10	7	7	7	5	6	31	4	3	1.16666666666667	7	4	11.289781913656	1
0	42	0	1	4	0	3	2	3	3	3	3	3	2	0	2	4	2	3	3	35000	3	6	3	0	0	2	5	31	2.75	2.5	2.83333333333333	2.66666666666667	3	10.4631033404715	1
1	42	0	1	3	1	3	2	1	1	2	1	2	2	0	2	4	4	5	2	90000	3	9	5	6	3	6	6	31	3.75	2	1.66666666666667	5.83333333333333	3	11.4075649493124	1
0	41	0	1	3	1	1	1	1	1	1	1	4	4	1	2	5	4	4	3	91000	4	10	6	5	2	8	10	31	3.75	4	1	6.83333333333333	4	11.418614785499	1
1	30	0	0	1	1	1	1	1	1	1	1	2	2	1	4	5	4	4	4	170000	4	10	6	6	6	8	9	31	4.25	2	1	7.5	4	12.0435537160324	1
0	40	0	1	5	1	2	1	3	1	1	1	4	4	1	4	5	5	5	4	1e+05	5	10	8	8	6	8	8	31	4.75	4	1.5	8	5	11.5129254649702	1
1	35	0	1	5	1	1	1	1	1	1	1	4	4	1	4	5	5	5	4	96000	4	10	5	7	3	5	7	31	4.75	4	1	6.16666666666667	4	11.47210347045	1
0	38	0	1	5	1	2	2	3	1	1	1	2	3	1	3	4	4	5	4	10000	4	10	7	6	3	5	7	31	4	2.5	1.66666666666667	6.33333333333333	4	9.21034037197618	1
1	35	0	1	5	1	1	2	2	1	1	1	3	4	1	4	5	4	5	4	30000	5	10	8	6	3	3	8	31	4.5	3.5	1.33333333333333	6.33333333333333	5	10.3089526606443	1
0	32	0	1	2	1	2	1	1	1	1	1	4	4	1	3	4	3	3	4	50000	3	10	6	0	3	6	8	31	3.25	4	1.16666666666667	5.5	3	10.8197782844103	1
1	29	0	0	3	1	2	1	1	1	1	1	4	4	1	4	4	4	4	4	144000	4	10	5	3	5	7	7	31	4	4	1.16666666666667	6.16666666666667	4	11.8775685785581	1
0	39	0	1	6	1	1	1	3	1	2	2	3	3	1	2	4	4	1	4	1e+05	4	10	5	0	0	3	10	31	2.75	3	1.66666666666667	4.66666666666667	4	11.5129254649702	1
1	31	1	0	5	1	2	2	1	1	2	2	3	4	1	4	4	4	4	4	250000	4	10	8	7	5	5	9	31	4	3.5	1.66666666666667	7.33333333333333	4	12.4292161968444	1
1	21	0	0	4	1	4	1	1	1	1	1	3	3	0	4	5	4	5	4	15000	1	10	5	0	2	0	2	31	4.5	3	1.5	3.16666666666667	1	9.61580548008435	1
0	42	0	1	3	0	4	4	4	4	4	1	4	4	1	1	2	1	1	1	2300	5	10	10	1	0	6	8	31	1.25	4	3.5	5.83333333333333	5	7.74066440191724	1
0	18	0	0	3	1	2	2	2	1	1	1	2	2	1	4	4	4	4	4	17000	4	10	5	5	4	5	7	31	4	2	1.5	6	4	9.74096862303835	1
0	33	0	1	6	1	1	1	1	1	1	1	4	3	1	4	4	4	4	4	49500	5	8	7	6	0	5	6	31	4	3.5	1	5.33333333333333	5	10.8097279485568	1
1	38	0	1	4	0	1	1	1	1	1	1	2	2	1	4	4	4	4	3	29040	4	10	9	5	5	7	8	31	4	2	1	7.33333333333333	4	10.2764294689387	1
0	38	0	1	4	0	1	1	1	1	1	1	3	3	1	4	5	3	3	3	33740	5	10	8	5	0	5	10	31	3.75	3	1	6.33333333333333	5	10.4264393561	1
0	44	0	1	2	0	4	4	4	4	4	3	1	1	1	3	4	3	4	3	26400	3	10	7	4	3	6	6	31	3.5	1	3.83333333333333	6	3	10.1811192891344	1
1	21	0	0	8	1	1	1	1	1	1	1	3	4	1	4	4	3	4	3	80000	4	10	8	7	5	8	8	31	3.75	3.5	1	7.66666666666667	4	11.289781913656	1
0	39	0	1	3	1	2	1	3	1	2	1	3	3	0	3	3	3	4	4	1e+05	3	10	8	5	5	5	10	31	3.25	3	1.66666666666667	7.16666666666667	3	11.5129254649702	1
1	44	0	1	3	1	1	1	1	1	1	1	4	4	1	4	4	4	4	3	45450	4	10	8	5	5	5	9	31	4	4	1	7	4	10.7243680996056	1
1	28	0	1	7	1	1	1	2	1	1	1	2	2	1	4	5	3	3	3	30000	4	8	8	6	6	7	6	31	3.75	2	1.16666666666667	6.83333333333333	4	10.3089526606443	1
0	28	0	1	7	1	1	1	1	1	1	1	3	3	1	4	5	4	4	4	80000	4	10	7	3	3	5	7	31	4.25	3	1	5.83333333333333	4	11.289781913656	1
0	31	0	1	2	1	2	2	1	2	2	1	4	4	1	2	2	4	2	4	60000	4	10	7	5	3	4	4	31	2.5	4	1.66666666666667	5.5	4	11.0020998412042	1
1	27	0	0	6	1	1	1	1	1	1	1	3	3	1	2	4	4	4	4	60000	5	10	5	2	3	0	10	31	3.5	3	1	5	5	11.0020998412042	1
0	37	0	1	6	1	2	1	3	1	2	1	3	3	1	3	4	4	3	3	75000	4	9	5	2	1	6	5	31	3.5	3	1.66666666666667	4.66666666666667	4	11.2252433925184	1
1	37	0	1	6	1	1	4	4	1	1	1	4	4	1	3	4	3	3	3	160000	4	10	8	3	4	4	5	31	3.25	4	2	5.66666666666667	4	11.982929094216	1
1	26	0	0	3	1	1	1	1	1	1	1	4	4	1	4	4	5	4	4	30000	5	10	7	6	5	7	8	31	4.25	4	1	7.16666666666667	5	10.3089526606443	1
0	33	0	0	3	1	2	2	1	2	2	1	2	2	1	4	5	5	5	4	120000	4	8	7	7	6	7	9	31	4.75	2	1.66666666666667	7.33333333333333	4	11.6952470217642	1
1	38	0	1	5	1	1	1	1	1	1	1	4	4	1	4	2	4	4	4	70000	5	10	3	3	1	1	5	31	3.5	4	1	3.83333333333333	5	11.1562505210315	1
0	35	0	1	5	1	1	1	1	1	1	1	2	2	1	3	4	3	3	3	59040	3	8	6	5	1	5	5	31	3.25	2	1	5	3	10.9859704592744	1
1	36	0	1	6	1	2	2	1	1	1	1	3	3	1	4	4	5	3	4	280000	4	10	5	0	0	3	7	31	4	3	1.33333333333333	4.16666666666667	4	12.5425448821514	1
0	37	0	1	6	1	1	1	1	1	1	1	3	3	1	4	5	4	4	4	130000	4	10	5	5	3	5	7	31	4.25	3	1	5.83333333333333	4	11.7752897294377	1
1	42	0	1	2	1	2	1	1	1	1	1	3	4	1	2	4	4	4	4	55000	3	10	7	5	7	8	9	31	3.5	3.5	1.16666666666667	7.66666666666667	3	10.9150884642146	1
0	28	0	0	5	1	1	1	1	2	2	1	2	2	1	3	5	3	3	3	110000	4	9	5	5	5	5	5	31	3.5	2	1.33333333333333	5.66666666666667	4	11.6082356447746	1
1	42	0	1	5	1	2	1	2	3	1	1	3	3	0	2	3	4	4	4	45000	3	7	6	6	4	6	7	31	3.25	3	1.66666666666667	6	3	10.7144177687525	1
0	42	0	0	3	1	2	2	4	3	2	1	3	2	0	2	3	3	3	3	70000	2	10	4	3	0	3	5	31	2.75	2.5	2.33333333333333	4.16666666666667	2	11.1562505210315	1
1	19	0	0	3	1	2	3	4	1	2	1	4	3	1	2	4	4	2	4	24000	4	9	4	5	5	6	8	31	3	3.5	2.16666666666667	6.16666666666667	4	10.0858091093301	1
0	31	1	0	2	1	1	1	2	1	1	1	3	3	1	3	3	3	3	3	120000	4	10	6	2	3	5	4	31	3	3	1.16666666666667	5	4	11.6952470217642	1
1	44	0	1	5	1	1	2	1	1	1	1	4	1	1	4	4	4	4	4	60000	5	9	7	1	5	5	6	31	4	2.5	1.16666666666667	5.5	5	11.0020998412042	1
0	40	1	1	3	1	1	2	2	1	1	1	3	3	1	4	4	4	4	4	130000	5	10	5	0	0	5	10	31	4	3	1.33333333333333	5	5	11.7752897294377	1
1	41	1	1	3	0	1	2	2	2	1	1	3	3	1	2	4	2	2	2	45000	5	10	2	2	2	1	3	31	2.5	3	1.5	3.33333333333333	5	10.7144177687525	1
0	40	1	1	3	0	2	1	4	2	2	1	4	4	0	2	3	2	5	2	27020	5	10	6	6	5	3	8	31	3	4	2	6.33333333333333	5	10.2043326115142	1
1	44	1	1	1	0	2	1	2	2	1	1	2	2	0	3	3	3	2	3	45000	4	10	8	0	3	5	7	32	2.75	2	1.5	5.5	4	10.7144177687525	1
1	41	1	1	3	0	2	2	2	2	2	2	2	2	1	4	5	5	5	5	50000	5	10	10	0	0	9	9	34	4.75	2	2	6.33333333333333	5	10.8197782844103	0
1	36	1	1	5	0	2	2	2	2	2	2	3	3	1	4	4	4	4	4	84000	5	10	8	5	5	5	8	31	4	3	2	6.83333333333333	5	11.3385720778255	1
0	34	1	1	5	1	4	4	4	4	4	1	1	1	1	4	4	4	4	4	80000	3	10	5	5	3	5	6	31	4	1	3.5	5.66666666666667	3	11.289781913656	1
0	34	1	1	5	1	2	1	3	2	2	1	4	3	0	3	5	5	5	4	70000	4	8	5	3	2	7	8	31	4.5	3.5	1.83333333333333	5.5	4	11.1562505210315	1
1	37	0	1	5	1	2	2	3	2	1	1	4	4	1	4	4	4	5	4	80000	4	10	9	0	7	5	8	31	4.25	4	1.83333333333333	6.5	4	11.289781913656	1
1	31	0	1	2	1	1	1	1	1	1	1	4	4	0	4	5	5	5	4	1e+05	4	10	6	5	5	8	9	31	4.75	4	1	7.16666666666667	4	11.5129254649702	1
1	40	1	1	5	1	2	3	3	3	1	1	1	1	1	3	3	3	3	3	60000	2	10	10	5	5	6	3	31	3	1	2.16666666666667	6.5	2	11.0020998412042	1
0	63	0	1	5	0	2	1	2	2	2	2	2	2	1	2	4	4	3	3	2000	3	10	5	1	1	5	8	31	3.25	2	1.83333333333333	5	3	7.60090245954208	1
0	36	0	1	5	1	2	2	2	2	2	2	2	3	0	3	3	4	5	3	25000	3	8	5	0	2	2	2	31	3.75	2.5	2	3.16666666666667	3	10.1266311038503	1
1	39	1	1	5	1	2	1	2	1	2	1	3	3	1	4	4	3	4	4	70000	3	10	8	7	5	5	5	31	3.75	3	1.5	6.66666666666667	3	11.1562505210315	1
0	37	0	1	5	0	1	1	1	1	1	1	3	3	1	4	4	4	4	4	40000	5	10	6	6	5	7	9	31	4	3	1	7.16666666666667	5	10.5966347330961	1
1	38	1	1	5	1	1	1	1	1	1	1	3	4	1	5	5	5	5	5	150000	5	10	8	0	5	0	5	31	5	3.5	1	4.66666666666667	5	11.9183905730784	1
0	37	0	1	5	1	1	1	1	1	1	1	4	3	1	4	5	5	5	5	97000	5	10	9	1	5	5	8	31	4.75	3.5	1	6.33333333333333	5	11.4824662574855	1
1	41	1	1	3	0	2	1	2	1	2	1	3	3	1	4	4	4	4	4	55000	3	8	7	5	2	5	5	31	4	3	1.5	5.33333333333333	3	10.9150884642146	1
0	36	0	1	3	0	2	2	1	2	2	1	2	3	1	4	3	3	3	3	50000	3	8	7	5	2	2	7	31	3.25	2.5	1.66666666666667	5.16666666666667	3	10.8197782844103	1
1	51	1	1	3	0	1	1	1	1	1	1	3	4	1	3	4	4	3	4	46000	3	5	5	1	0	3	3	31	3.5	3.5	1	2.83333333333333	3	10.7363966754712	1
1	23	1	0	3	1	1	1	2	1	1	1	4	4	1	2	4	5	5	4	50000	5	10	6	6	6	6	7	31	4	4	1.16666666666667	6.83333333333333	5	10.8197782844103	1
1	38	0	1	5	1	2	1	1	1	1	1	3	3	1	4	4	4	4	4	140000	4	10	6	5	5	5	8	31	4	3	1.16666666666667	6.5	4	11.8493977015914	1
1	25	0	0	3	1	1	1	1	1	1	1	2	2	1	2	5	5	5	3	48000	5	10	6	0	0	0	10	31	4.25	2	1	4.33333333333333	5	10.77895628989	1
0	36	0	1	5	1	1	1	2	1	1	1	4	2	1	2	4	4	4	4	45600	1	10	5	3	3	3	5	31	3.5	3	1.16666666666667	4.83333333333333	1	10.7276629955025	1
1	37	0	1	5	1	1	1	2	1	1	1	2	3	1	4	3	4	2	3	92000	4	10	7	6	5	8	8	31	3.25	2.5	1.16666666666667	7.33333333333333	4	11.4295438560312	1
1	34	0	1	5	1	2	1	1	1	1	1	3	3	1	4	4	4	4	4	5e+05	4	10	8	5	5	6	7	31	4	3	1.16666666666667	6.83333333333333	4	13.1223633774043	1
0	29	0	1	5	1	2	1	2	1	1	1	4	4	1	3	5	5	5	5	12000	5	10	10	5	6	8	9	31	4.5	4	1.33333333333333	8	5	9.39266192877014	1
1	31	0	1	6	1	2	2	1	1	1	1	2	3	1	4	5	4	1	1	120000	1	10	0	0	0	0	5	31	3.5	2.5	1.33333333333333	2.5	1	11.6952470217642	1
0	29	0	1	6	1	2	1	1	2	1	1	3	3	1	4	5	4	5	4	46800	4	10	7	5	3	5	7	31	4.5	3	1.33333333333333	6.16666666666667	4	10.7536384819057	1
1	27	0	0	3	1	1	1	1	1	1	1	4	4	1	3	4	2	4	3	130000	3	10	8	6	6	7	8	31	3.25	4	1	7.5	3	11.7752897294377	1
0	36	0	1	5	1	1	2	1	1	2	1	4	4	1	3	5	5	4	4	60000	5	10	8	0	0	0	8	31	4.25	4	1.33333333333333	4.33333333333333	5	11.0020998412042	1
1	38	0	1	5	1	1	1	1	1	1	1	3	3	1	4	4	4	4	4	90000	4	10	6	3	4	4	5	31	4	3	1	5.33333333333333	4	11.4075649493124	1
1	30	0	1	3	1	1	1	2	1	1	1	4	4	1	4	5	5	3	4	99000	3	8	2	2	4	4	8	31	4.25	4	1.16666666666667	4.66666666666667	3	11.5028751291167	1
0	35	0	1	5	1	1	1	2	1	1	1	3	3	1	2	4	4	1	3	270000	3	10	6	1	1	1	7	31	2.75	3	1.16666666666667	4.33333333333333	3	12.5061772379805	1
0	31	0	0	4	1	1	1	4	1	1	1	3	3	1	4	4	2	5	4	130000	4	10	8	5	7	7	9	31	3.75	3	1.5	7.66666666666667	4	11.7752897294377	1
1	31	0	0	4	1	1	1	2	1	1	1	4	4	1	2	5	4	4	4	1e+05	3	10	7	3	5	7	8	31	3.75	4	1.16666666666667	6.66666666666667	3	11.5129254649702	1
1	31	0	0	3	1	2	1	1	1	1	1	4	4	1	4	4	5	4	4	120000	3	10	6	2	2	5	6	31	4.25	4	1.16666666666667	5.16666666666667	3	11.6952470217642	1
0	23	0	0	4	1	1	1	1	1	1	1	3	3	1	4	5	4	5	4	23000	5	10	7	7	4	7	8	31	4.5	3	1	7.16666666666667	5	10.0432494949113	1
0	40	0	0	3	1	1	1	2	1	1	1	3	3	1	4	4	4	4	3	82000	4	10	3	3	0	6	5	31	4	3	1.16666666666667	4.5	4	11.3144745262464	1
0	21	1	0	3	1	1	1	1	1	1	1	1	4	1	4	4	4	2	4	6000	4	9	5	5	5	5	8	31	3.5	2.5	1	6.16666666666667	4	8.69951474821019	1
0	36	0	1	3	1	1	1	1	1	1	1	4	4	1	3	4	4	4	3	104000	4	10	9	5	0	5	6	31	3.75	4	1	5.83333333333333	4	11.5521461781235	1
1	37	0	1	3	1	2	1	1	2	1	1	4	4	1	3	3	3	3	3	116000	4	10	8	5	5	0	8	31	3	4	1.33333333333333	6	4	11.6613454700885	1
1	36	1	1	1	0	2	2	2	2	2	2	3	3	1	4	4	2	1	2	1e+05	3	10	8	3	1	2	4	31	2.75	3	2	4.66666666666667	3	11.5129254649702	1
1	35	0	1	4	1	2	2	2	1	2	1	3	3	1	4	5	4	4	4	250000	4	10	5	4	4	3	7	31	4.25	3	1.66666666666667	5.5	4	12.4292161968444	1
1	28	0	0	3	1	2	2	2	2	2	1	2	2	1	4	4	4	4	4	50000	2	10	8	5	5	3	5	31	4	2	1.83333333333333	6	2	10.8197782844103	1
0	32	0	1	7	1	1	2	1	1	1	1	3	3	1	4	5	4	4	4	110000	5	10	7	5	4	6	8	31	4.25	3	1.16666666666667	6.66666666666667	5	11.6082356447746	1
1	33	0	1	7	1	2	2	2	1	1	1	3	3	1	4	5	5	5	4	80000	4	10	6	6	4	6	7	31	4.75	3	1.5	6.5	4	11.289781913656	1
1	27	0	0	4	1	1	1	1	1	1	1	4	4	1	3	4	4	4	4	70000	5	10	5	3	3	8	8	31	3.75	4	1	6.16666666666667	5	11.1562505210315	1
0	26	0	0	4	1	1	1	1	1	1	1	4	4	1	4	4	4	2	4	70000	4	10	7	6	3	7	8	31	3.5	4	1	6.83333333333333	4	11.1562505210315	1
0	30	0	0	3	1	1	1	1	1	1	1	4	4	1	4	5	4	4	3	120000	4	8	7	2	2	0	5	31	4.25	4	1	4	4	11.6952470217642	1
0	26	0	1	6	1	1	1	2	1	1	1	3	3	1	3	4	3	3	4	80000	4	9	3	1	1	1	1	31	3.25	3	1.16666666666667	2.66666666666667	4	11.289781913656	1
1	34	1	1	6	1	1	1	1	1	1	1	3	3	1	4	4	4	4	4	120000	4	10	5	5	2	4	5	31	4	3	1	5.16666666666667	4	11.6952470217642	1
1	26	1	0	3	1	1	1	2	1	1	1	3	3	1	4	4	5	4	4	1e+05	4	7	3	5	1	5	5	31	4.25	3	1.16666666666667	4.33333333333333	4	11.5129254649702	1
1	43	0	1	5	0	1	1	2	1	2	1	4	3	1	4	3	3	3	3	82000	5	10	7	5	0	3	5	31	3.25	3.5	1.33333333333333	5	5	11.3144745262464	1
0	43	0	1	5	0	1	1	1	2	1	1	4	3	1	2	4	4	4	4	42580	4	10	5	1	1	3	6	31	3.5	3.5	1.16666666666667	4.33333333333333	4	10.6591399384475	1
0	41	0	1	5	1	4	3	2	3	2	3	1	2	1	4	4	4	4	3	5500	3	9	6	4	4	5	4	31	4	1.5	2.83333333333333	5.33333333333333	3	8.61250337122056	1
0	39	0	1	7	1	2	1	2	1	2	1	3	3	1	4	4	4	4	4	120000	5	9	7	7	5	6	7	31	4	3	1.5	6.83333333333333	5	11.6952470217642	1
1	37	0	1	7	1	3	2	2	2	2	2	1	2	1	4	4	4	4	4	1e+05	3	10	5	0	2	2	2	31	4	1.5	2.16666666666667	3.5	3	11.5129254649702	1
0	27	0	0	7	1	1	1	2	1	2	1	3	4	0	2	4	2	4	2	38500	2	8	6	5	5	6	7	31	3	3.5	1.33333333333333	6.16666666666667	2	10.5584135202759	1
1	36	0	1	5	1	2	2	2	1	2	1	4	4	1	4	4	4	5	4	120000	3	9	5	6	0	0	3	31	4.25	4	1.66666666666667	3.83333333333333	3	11.6952470217642	1
0	32	0	1	5	1	2	2	1	2	1	1	4	4	1	4	5	4	4	4	50000	4	10	5	3	3	5	5	31	4.25	4	1.5	5.16666666666667	4	10.8197782844103	1
1	23	0	0	3	1	1	1	2	1	2	1	4	4	1	2	4	4	2	4	120000	5	10	8	6	1	7	9	31	3	4	1.33333333333333	6.83333333333333	5	11.6952470217642	1
0	31	0	1	5	1	1	1	1	1	1	1	3	3	1	4	5	4	5	4	80000	4	10	6	5	3	7	8	31	4.5	3	1	6.5	4	11.289781913656	1
1	40	0	1	3	1	1	1	1	1	1	1	4	4	1	4	4	4	2	4	2e+05	5	10	8	5	5	5	5	31	3.5	4	1	6.33333333333333	5	12.2060726455302	1
0	39	0	1	3	1	1	1	1	1	1	1	2	2	1	4	4	4	4	4	72000	3	7	5	5	5	5	5	31	4	2	1	5.33333333333333	3	11.1844213979982	1
1	35	0	1	10	1	1	1	2	1	1	1	4	4	1	4	4	4	4	4	1e+05	5	10	9	6	5	7	8	31	4	4	1.16666666666667	7.5	5	11.5129254649702	1
0	35	0	1	10	1	1	1	1	1	1	1	4	4	1	4	5	4	4	4	65000	5	10	9	8	5	8	9	31	4.25	4	1	8.16666666666667	5	11.0821425488778	1
1	33	0	0	3	0	1	1	1	2	2	1	2	2	1	1	4	4	1	1	8000	4	7	4	3	1	5	7	31	2.5	2	1.33333333333333	4.5	4	8.98719682066197	1
1	36	0	1	3	1	1	1	1	1	1	1	4	3	1	3	3	4	4	3	80000	5	10	8	8	5	8	8	31	3.5	3.5	1	7.83333333333333	5	11.289781913656	1
0	39	0	1	3	1	2	2	2	2	1	1	2	2	0	3	3	4	4	3	25004	4	10	6	3	3	5	5	31	3.5	2	1.66666666666667	5.33333333333333	4	10.1267910910517	1
1	43	0	1	3	0	1	1	2	1	1	1	3	3	1	4	4	4	2	4	60000	3	10	7	3	3	5	8	31	3.5	3	1.16666666666667	6	3	11.0020998412042	1
1	31	0	1	5	1	3	1	3	3	1	1	3	3	0	3	2	3	5	2	2e+05	5	10	8	5	5	1	5	31	3.25	3	2	5.66666666666667	5	12.2060726455302	1
0	31	0	0	3	1	2	2	1	2	2	1	4	4	1	4	4	4	4	4	1e+05	5	10	9	6	5	6	8	31	4	4	1.66666666666667	7.33333333333333	5	11.5129254649702	1
1	32	1	1	5	1	1	1	1	1	1	1	2	2	1	4	4	4	4	4	1e+05	3	8	6	2	1	6	8	31	4	2	1	5.16666666666667	3	11.5129254649702	1
0	28	0	1	5	1	1	2	2	1	1	1	4	4	0	4	4	4	4	3	15000	4	5	3	2	0	2	6	31	4	4	1.33333333333333	3	4	9.61580548008435	1
1	36	0	1	3	1	1	1	3	1	1	1	4	4	1	3	5	5	4	4	135000	5	9	8	0	5	7	6	31	4.25	4	1.33333333333333	5.83333333333333	5	11.8130300574206	1
0	31	1	1	3	1	2	2	2	2	2	1	3	3	1	4	4	4	5	4	50000	4	10	5	5	1	5	6	31	4.25	3	1.83333333333333	5.33333333333333	4	10.8197782844103	1
0	34	0	1	3	1	1	1	1	1	1	1	4	4	1	4	4	4	4	4	150000	5	10	7	1	1	0	1	31	4	4	1	3.33333333333333	5	11.9183905730784	1
[truncated: 4,742 more rows]
